# Supplementary material for: Systems biology approach reveals a link between mTORC1 and G2/M DNA damage checkpoint recovery
Source: Nat Commun. 2018 Sep 28;9:3982. doi: 10.1038/s41467-018-05639-x (PMC6162282; doi:10.1038/s41467-018-05639-x)
Supplement: Supplementary file 4 — Supplementary Data 1 [file 41467_2018_5639_MOESM4_ESM.xlsx]

## Sheet: Procedures for Set 69
	REVISED PROCEDURES FOR RPPA CORE 042513_0069 (SET 69)
	1) Tumor or cell lysates were two-fold-serial diluted for 5 dilutions (from undiluted to 1:16 dilution) and arrayed on nitrocellulose-coated slide in 11x11 format.
	2) Samples were probed with antibodies by CSA amplification approach and visualized by DAB colorimetric reaction.
	3) Slides were scanned on a flatbed scanner to produce 16-bit tiff image.
	4) Spots from tiff images were identified and the density was quantified by Array-Pro Analyzer.
	5) Relative protein levels for each sample were determined by interpolation of each dilution curves from the "standard curve" (supercurve) of the slide (antibody). Supercurve is constructed by a script in R written by Bioinformatics. These values (given as Log2 values) are defined as Supercurve Log2 (Raw) value"
	6) All the data points were normalized for protein loading and transformed to linear value designated as "Linear after normalization". The worksheet labeled as " Normalized Linear".
	The linear value can be used for "bar graph" or further analysis according to your study design.
	7) "Linear after normalization" value was transformed to Log2 value (The worksheet labeled as "Normalized log2"), and then median-centered for Hierarchical Cluster analysis ( The worksheet labeled "Median-centered" includes all the detailed information pertaining to the antibodies used, and the worksheet labeled " For Heatmaps" contains only the information needed for the Heatmaps).
	8) We included heatmaps for an Unsupervised Hierarchical cluster (unsupervised on both antibodies and samples) and an antibody unsupervised but samples in order for your reference.
	9) The heatmap included was generated in Cluster 3.0 (http://www.eisenlab.org/eisen/) as a hierarchical cluster using Pearson Correlation and a center metric. The resulting heatmap was visualized in Treeview {http://www.eisenlab.org/eisen/) and presented as a high resolution .bmp format.
	10) We stained 199 slides for 172 antibodies which were analyzed on Array-Pro then by supercurve R x64 2.15.1. There were 16 sets of replicated antibodies among 172 antibodies. We performed QC test for each antibody staining (slide). The QC Score (Probability) values were also included in the data spreadsheet for your references. QC score above 0.8 indicates good antibody staining. We only includ…
	11) The bioinformatics should be done at your end from the Excel file we provide. We recommend that you create bar graphs based on the data in the Excel file. The heatmap is solely to provide overall parterns.
	Antibody status for RPPA
	(V) = Validated antibody for RPPA
	(C) = Use with caution. Validation in progress
	(NA) = No current information about this antibody for RPPA application
	(E) = Under Evaluation
	(M) = Mouse antibody was used.
	(G) = goat antibody was used.
	(R) = Rabbit Antibody used.
	Example: Akt_pS473-R-V_GBL9016996 means antibody specifically recognizes Akt phosphorylated on Serine 473. This is a rabbit antibody validated for RPPA application. GBL9016996 is the slide ID (barcode). The slide ID is not included in the final version of heatmap.
	Your samples are arranged in RPPA CORE 042513-0069 ( Set 69). If you have any questions, please refer the set number for us.

## Sheet: RawLog2
								Slide No	1	2	3	4	5	6	7	8	9	10	11	12	13	14	15	16	17	18	19	20	21	22	23	24	25	26	27	28	29	30	31	32	33	34	35	36	37	38	39	41	42
								Filename	14-3-3_beta-R-V_GBL 9033114	14-3-3_epsilon-M-C_GBL 9033251	14-3-3_zeta-R-V_GBL 9033115	4E-BP1-R-V_GBL 9033116	4E-BP1_pS65-R-V_GBL 9033118	4E-BP1_pT37_T46-R-V_GBL 9033117	53BP1-R-E_GBL 9033119	ACC_pS79-R-V_GBL 9033120	ACC1-R-E_GBL 9033122	ACVRL1-R-C_GBL 9033123	Akt-R-V_GBL 9033124	Akt_pS473-R-V_GBL 9033125	Akt_pT308-R-V_GBL 9033126	AMPK_alpha-R-C_GBL 9033127	AMPK_pT172-R-V_GBL 9033128	Annexin_VII-M-V_GBL 9033252	AR-R-V_GBL 9033129	ARHI-M-E_GBL 9033299	B-Raf-M-C_GBL 9033273	Bad_pS112-R-V_GBL 9033130	Bak-R-E_GBL 9033131	Bax-R-V_GBL 9033132	Bcl-2-M-V_GBL 9033253	Bcl-xL-R-V_GBL 9033133	Beclin-G-C_GBL 9033285	beta-Catenin-R-V_GBL 9033140	Bid-R-C_GBL 9033134	Bim-R-V_GBL 9033135	BRCA2-R-C_GBL 9033136	c-Jun_pS73-R-V_GBL 9033176	c-Kit-R-V_GBL 9033177	c-Met-M-E_GBL 9033305	c-Met_pY1235-R-V_GBL 9033182	c-Myc-R-C_GBL 9033186	C-Raf-R-V_GBL 9033220	C-Raf_pS338-R-E_GBL 9033221	Caspase-7_cleavedD198-R-C_GBL 9033139	Caspase 8-M-E_GBL 9033254	Caveolin-1-R-V_GBL 9033141	CD31-M-V_GBL 9033255	CD49b-M-V_GBL 9033256
								Gene Name	YWHAB	YWHAE	YWHAZ	EIF4EBP1	EIF4EBP1	EIF4EBP1	TP53BP1	ACACA ACACB	ACACA	ACVRL1	AKT1 AKT2 AKT3	AKT1 AKT2 AKT3	AKT1 AKT2 AKT3	PRKAA1	PRKAA1	ANXA7	AR	DIRAS3	BRAF	BAD	BAK1	BAX	BCL2	BCL2L1	BECN1	CTNNB1	BID	BCL2L11	BRCA2	JUN	KIT	MET	MET	MYC	RAF1	RAF1	CASP7	CASP8	CAV1	PECAM1	ITGA2
								Probabilities (QC Score)	0.94716	0.938524	0.96424	0.963235	0.964715	0.955894	0.954674	0.924826	0.960575	0.913436	0.957407	0.945979	0.957868	0.955653	0.951933	0.920126	0.958044	0.932217	0.957953	0.949222	0.960077	0.960289	0.933516	0.947777	0.958276	0.959744	0.936164	0.964958	0.810406	0.953953	0.954211	0.95002	0.95375	0.968149	0.957665	0.965202	0.950386	0.956553	0.928784	0.878546	0.933866
								Antibody Name on Heatmap	14-3-3_beta-R-V	14-3-3_epsilon-M-C	14-3-3_zeta-R-V	4E-BP1-R-V	4E-BP1_pS65-R-V	4E-BP1_pT37_T46-R-V	53BP1-R-E	ACC_pS79-R-V	ACC1-R-E	ACVRL1-R-C	Akt-R-V	Akt_pS473-R-V	Akt_pT308-R-V	AMPK_alpha-R-C	AMPK_pT172-R-V	Annexin_VII-M-V	AR-R-V	ARHI-M-E	B-Raf-M-C	Bad_pS112-R-V	Bak-R-E	Bax-R-V	Bcl-2-M-V	Bcl-xL-R-V	Beclin-G-C	beta-Catenin-R-V	Bid-R-C	Bim-R-V	BRCA2-R-C	c-Jun_pS73-R-V	c-Kit-R-V	c-Met-M-E	c-Met_pY1235-R-V	c-Myc-R-C	C-Raf-R-V	C-Raf_pS338-R-E	Caspase-7_cleavedD198-R-C	Caspase 8-M-E	Caveolin-1-R-V	CD31-M-V	CD49b-M-V
								Antibody Origin	R	M	R	R	R	R	R	R	R	R	R	R	R	R	R	M	R	M	M	R	R	R	M	R	G	R	R	R	R	R	R	M	R	R	R	R	R	M	R	M	M
								172 Ab (16 replicates)	1	2	3	4	5	6	7	8	9	10	11	12	13	14	15	16	17	18	19	20	21	22	23	24	25	26	27	28	29	30	31	32	33	34	35	36	37	38	39A	40	41
								0 replicated Antibodies	1	2	3	4	5	6	7	8	9	10	11	12	13	14	15	16	17	18	19	20	21	22	23	24	25	26	27	28	29	30	31	32	33	34	35	36	37	38	39	40	41
Order	Sample Source	Category	Sample	Sample Name	Sample description	Sample Type	96-well PCR plate	96-well definition	14-3-3_beta-R-V_GBL 9033114	14-3-3_epsilon-M-C_GBL 9033251	14-3-3_zeta-R-V_GBL 9033115	4E-BP1-R-V_GBL 9033116	4E-BP1_pS65-R-V_GBL 9033118	4E-BP1_pT37_T46-R-V_GBL 9033117	53BP1-R-E_GBL 9033119	ACC_pS79-R-V_GBL 9033120	ACC1-R-E_GBL 9033122	ACVRL1-R-C_GBL 9033123	Akt-R-V_GBL 9033124	Akt_pS473-R-V_GBL 9033125	Akt_pT308-R-V_GBL 9033126	AMPK_alpha-R-C_GBL 9033127	AMPK_pT172-R-V_GBL 9033128	Annexin_VII-M-V_GBL 9033252	AR-R-V_GBL 9033129	ARHI-M-E_GBL 9033299	B-Raf-M-C_GBL 9033273	Bad_pS112-R-V_GBL 9033130	Bak-R-E_GBL 9033131	Bax-R-V_GBL 9033132	Bcl-2-M-V_GBL 9033253	Bcl-xL-R-V_GBL 9033133	Beclin-G-C_GBL 9033285	beta-Catenin-R-V_GBL 9033140	Bid-R-C_GBL 9033134	Bim-R-V_GBL 9033135	BRCA2-R-C_GBL 9033136	c-Jun_pS73--V_GBL 9033176	c-Kit-R-V_GBL 9033177	c-Met-M-E_GBL 9033305	c-Met_pY1235-R-V_GBL 9033182	c-Myc-R-C_GBL 9033186	C-Raf-R-V_GBL 9033220	C-Raf_pS338-R-E_GBL 9033221	Caspase-7_cleavedD198-R-C_GBL 9033139	Caspase 8-M-E_GBL 9033254	Caveolin-1-R-V_GBL 9033141	CD31-M-V_GBL 9033255	CD49b-M-V_GBL 9033256
985	Guang Peng	Guang Peng	Guang Peng	G Peng_1	U2OS-WZ-1	Human Cell Lines	Plate 11	C1	-2.62753	-1.36871	1.20726	0.585891	1.16671	2.39311	0.0997454	-1.00669	1.63991	-2.82131	1.79757	-1.0817	-2.33271	-0.346756	-1.94371	-2.06105	-1.53015	-0.598451	1.778	-0.996742	0.263944	0.371418	-2.82524	-0.651104	-0.967508	0.981366	-0.806203	-1.45566	3.55432	-0.24276	-1.97863	-0.138263	-0.937843	0.314198	1.50132	0.0195109	-2.28066	-0.0913025	4.00523	-3.61681	-1.48131
986	Guang Peng	Guang Peng	Guang Peng	G Peng_2	U2OS-WZ-2	Human Cell Lines	Plate 11	C2	-2.81339	-1.48321	1.04448	0.418075	0.645666	1.97077	-0.135559	-0.783457	1.58164	-3.04619	1.59591	-1.06316	-2.37014	-0.444511	-1.81702	-2.27149	-1.71027	-0.70623	1.50478	-0.882632	0.208109	0.311436	-3.05413	-0.711618	-1.14834	0.734012	-0.876913	-1.75167	3.45529	-0.284312	-2.15057	-0.272208	-1.18735	0.265979	1.40491	-0.0574842	-2.54936	-0.259795	3.78643	-3.79891	-1.66387
987	Guang Peng	Guang Peng	Guang Peng	G Peng_3	U2OS-WZ-3	Human Cell Lines	Plate 11	C3	-2.63011	-1.35317	1.08927	0.462517	0.725195	2.16301	0.0259534	-0.7422	1.57639	-2.90469	1.77989	-1.13854	-2.21616	-0.426144	-1.96659	-2.17926	-1.67764	-0.575865	1.80993	-0.958325	0.327294	0.445034	-2.83938	-0.650361	-1.01432	0.887347	-0.847848	-1.62097	3.52647	0.0219166	-1.98025	-0.11788	-0.976163	0.542567	1.63823	0.109609	-2.26199	-0.059567	3.56557	-3.61823	-1.41299
988	Guang Peng	Guang Peng	Guang Peng	G Peng_4	U2OS-WZ-4	Human Cell Lines	Plate 11	C4	-2.50981	-1.22127	1.21064	0.603419	0.913335	2.28541	0.252054	-1.07523	1.68149	-2.77374	1.79931	-1.17937	-1.98578	-0.35634	-1.42845	-2.07351	-1.65751	-0.440959	1.701	-0.981037	0.471809	0.617337	-2.74683	-0.490992	-0.968293	0.990632	-0.739241	-1.57522	3.69634	-0.0331778	-1.93424	-0.0649236	-0.836733	0.322614	1.64194	0.25638	-2.19553	0.0159036	3.70132	-3.48594	-1.3332
989	Guang Peng	Guang Peng	Guang Peng	G Peng_5	U2OS-WZ-5	Human Cell Lines	Plate 11	C5	-1.89821	-1.09523	1.75239	1.30339	1.19561	2.95358	0.994686	-0.187726	2.32035	-2.33485	2.67285	-1.07754	-1.70887	0.238754	-1.34564	-1.72953	-1.12411	-0.11622	2.08835	-0.430245	1.0737	1.3462	-2.48144	0.0854412	-0.808291	2.02473	-0.181105	-1.01721	4.37756	0.215119	-1.62888	0.291124	-0.576464	0.463467	1.8648	0.278976	-1.50788	0.325634	4.61332	-3.30893	-0.860794
990	Guang Peng	Guang Peng	Guang Peng	G Peng_6	U2OS-WZ-6	Human Cell Lines	Plate 11	C6	-1.91543	-0.91111	1.8517	1.39695	1.29789	3.20214	1.16581	-0.0904282	2.40828	-2.21653	2.87957	-0.759395	-1.51619	0.384819	-1.2462	-1.63722	-1.05196	0.0646485	2.32983	-0.378856	1.04406	1.48945	-2.38142	0.158556	-0.686955	2.15541	-0.043977	-0.929004	4.46002	0.282348	-1.56496	0.432011	-0.476611	0.649779	2.05152	0.324299	-1.43834	0.431097	4.81482	-3.31123	-0.704293
1009	Guang Peng	Guang Peng	Guang Peng	G Peng_7	HCT116-WZ-7	Human Cell Lines	Plate 11	E1	-2.27227	-0.971876	1.81343	0.461125	0.996971	2.25014	0.540687	-0.224953	1.92138	-2.39598	2.42971	-1.4102	-1.76737	-0.579624	-1.66677	-1.73569	-1.69554	-0.0638384	2.41955	-0.697553	0.788939	-0.154034	-2.5656	-0.265647	-0.661862	2.43537	-0.1181	-1.08798	3.99447	-0.932434	-1.48774	0.38787	-0.520951	1.33355	2.28673	0.879306	-1.55914	0.492176	2.15549	-3.12373	-0.0316178
1010	Guang Peng	Guang Peng	Guang Peng	G Peng_8	HCT116-WZ-8	Human Cell Lines	Plate 11	E2	-2.14371	-0.866583	1.96982	0.545274	0.850142	2.32455	0.245696	0.142462	2.17858	-2.32285	2.79916	-0.784824	-1.42097	-0.402651	-1.7407	-1.72876	-1.63815	-0.0497991	2.50069	-0.281061	0.904522	0.0155243	-2.61116	-0.155749	-0.671021	2.64166	0.00098897	-1.04169	3.9753	-0.750909	-1.53626	0.453499	-0.504613	1.30138	2.41197	1.00208	-1.43846	0.542297	2.12329	-3.16717	-0.0296844
1011	Guang Peng	Guang Peng	Guang Peng	G Peng_9	HCT116-WZ-9	Human Cell Lines	Plate 11	E3	-2.29139	-0.872737	1.76253	0.431935	0.659759	2.07622	0.581817	-0.0457054	1.9655	-2.36604	2.50333	-0.792171	-1.28096	-0.578578	-1.75198	-1.82428	-1.67192	-0.0701536	2.44453	-0.494652	0.734668	-0.0772469	-2.57969	-0.317599	-0.701039	2.31579	-0.17119	-1.16656	3.89026	-0.629821	-1.50734	0.343048	-0.464192	1.01913	2.45971	1.01654	-1.39055	0.549876	1.84293	-3.16029	-0.0120668
1012	Guang Peng	Guang Peng	Guang Peng	G Peng_10	HCT116-WZ-10	Human Cell Lines	Plate 11	E4	-2.00884	-0.701083	2.09326	0.643162	1.03491	2.51971	1.09425	-0.0184928	2.22072	-2.06194	2.89377	-1.30969	-1.47494	-0.310768	-1.45119	-1.5787	-1.48039	0.133883	2.78426	-0.510825	1.14408	0.157174	-2.39259	0.0411298	-0.525291	2.77919	0.177336	-1.0192	4.41895	-0.702378	-1.32157	0.561911	-0.210722	1.68254	2.77825	1.18694	-1.0241	0.765914	2.11237	-2.88926	0.201299
1013	Guang Peng	Guang Peng	Guang Peng	G Peng_11	HCT116-WZ-11	Human Cell Lines	Plate 11	E5	-2.02693	-0.947013	2.22162	0.695411	1.03439	2.54596	0.802769	0.206351	2.38653	-2.2376	3.10208	-1.38076	-1.32665	-0.226282	-1.40775	-1.74939	-1.53171	-0.0453913	2.47991	-0.364915	1.23408	0.320074	-2.6514	0.141622	-0.7728	3.21994	0.143217	-0.997041	4.33624	-0.949673	-1.5577	0.421352	-0.391416	1.33903	2.44054	0.910826	-1.05391	0.469444	2.218	-3.23387	-0.0143441
1014	Guang Peng	Guang Peng	Guang Peng	G Peng_12	HCT116-WZ-12	Human Cell Lines	Plate 11	E6	-2.05362	-0.851353	2.23148	0.754691	0.930501	2.56625	0.547658	0.0678471	2.42783	-2.25359	3.1752	-1.05847	-1.13779	-0.158039	-1.3921	-1.64792	-1.44735	-0.0374892	2.63198	-0.444541	1.1024	0.278208	-2.57968	0.128634	-0.689941	3.16913	0.193859	-0.989219	4.2532	-0.911424	-1.53247	0.480455	-0.362556	1.22596	2.51308	0.896352	-0.88001	0.565618	2.16824	-3.2616	0.106167
[truncated: 131 more columns]

## Sheet: NormLinear
								Slide No	1	2	3	4	5	6	7	8	9	10	11	12	13	14	15	16	17	18	19	20	21	22	23	24	25	26	27	28	29	30	31	32	33	34	35	36	37	38	39	41	42
								Filename	14-3-3_beta-R-V_GBL 9033114	14-3-3_epsilon-M-C_GBL 9033251	14-3-3_zeta-R-V_GBL 9033115	4E-BP1-R-V_GBL 9033116	4E-BP1_pS65-R-V_GBL 9033118	4E-BP1_pT37_T46-R-V_GBL 9033117	53BP1-R-E_GBL 9033119	ACC_pS79-R-V_GBL 9033120	ACC1-R-E_GBL 9033122	ACVRL1-R-C_GBL 9033123	Akt-R-V_GBL 9033124	Akt_pS473-R-V_GBL 9033125	Akt_pT308-R-V_GBL 9033126	AMPK_alpha-R-C_GBL 9033127	AMPK_pT172-R-V_GBL 9033128	Annexin_VII-M-V_GBL 9033252	AR-R-V_GBL 9033129	ARHI-M-E_GBL 9033299	B-Raf-M-C_GBL 9033273	Bad_pS112-R-V_GBL 9033130	Bak-R-E_GBL 9033131	Bax-R-V_GBL 9033132	Bcl-2-M-V_GBL 9033253	Bcl-xL-R-V_GBL 9033133	Beclin-G-C_GBL 9033285	beta-Catenin-R-V_GBL 9033140	Bid-R-C_GBL 9033134	Bim-R-V_GBL 9033135	BRCA2-R-C_GBL 9033136	c-Jun_pS73-R-V_GBL 9033176	c-Kit-R-V_GBL 9033177	c-Met-M-E_GBL 9033305	c-Met_pY1235-R-V_GBL 9033182	c-Myc-R-C_GBL 9033186	C-Raf-R-V_GBL 9033220	C-Raf_pS338-R-E_GBL 9033221	Caspase-7_cleavedD198-R-C_GBL 9033139	Caspase 8-M-E_GBL 9033254	Caveolin-1-R-V_GBL 9033141	CD31-M-V_GBL 9033255	CD49b-M-V_GBL 9033256
								Gene Name	YWHAB	YWHAE	YWHAZ	EIF4EBP1	EIF4EBP1	EIF4EBP1	TP53BP1	ACACA ACACB	ACACA	ACVRL1	AKT1 AKT2 AKT3	AKT1 AKT2 AKT3	AKT1 AKT2 AKT3	PRKAA1	PRKAA1	ANXA7	AR	DIRAS3	BRAF	BAD	BAK1	BAX	BCL2	BCL2L1	BECN1	CTNNB1	BID	BCL2L11	BRCA2	JUN	KIT	MET	MET	MYC	RAF1	RAF1	CASP7	CASP8	CAV1	PECAM1	ITGA2
								Probabilities (QC Score)	0.94716	0.938524	0.96424	0.963235	0.964715	0.955894	0.954674	0.924826	0.960575	0.913436	0.957407	0.945979	0.957868	0.955653	0.951933	0.920126	0.958044	0.932217	0.957953	0.949222	0.960077	0.960289	0.933516	0.947777	0.958276	0.959744	0.936164	0.964958	0.810406	0.953953	0.954211	0.95002	0.95375	0.968149	0.957665	0.965202	0.950386	0.956553	0.928784	0.878546	0.933866
								Antibody Name on Heatmap	14-3-3_beta-R-V	14-3-3_epsilon-M-C	14-3-3_zeta-R-V	4E-BP1-R-V	4E-BP1_pS65-R-V	4E-BP1_pT37_T46-R-V	53BP1-R-E	ACC_pS79-R-V	ACC1-R-E	ACVRL1-R-C	Akt-R-V	Akt_pS473-R-V	Akt_pT308-R-V	AMPK_alpha-R-C	AMPK_pT172-R-V	Annexin_VII-M-V	AR-R-V	ARHI-M-E	B-Raf-M-C	Bad_pS112-R-V	Bak-R-E	Bax-R-V	Bcl-2-M-V	Bcl-xL-R-V	Beclin-G-C	beta-Catenin-R-V	Bid-R-C	Bim-R-V	BRCA2-R-C	c-Jun_pS73-R-V	c-Kit-R-V	c-Met-M-E	c-Met_pY1235-R-V	c-Myc-R-C	C-Raf-R-V	C-Raf_pS338-R-E	Caspase-7_cleavedD198-R-C	Caspase 8-M-E	Caveolin-1-R-V	CD31-M-V	CD49b-M-V
								Antibody Origin	R	M	R	R	R	R	R	R	R	R	R	R	R	R	R	M	R	M	M	R	R	R	M	R	G	R	R	R	R	R	R	M	R	R	R	R	R	M	R	M	M
								172 Ab (16 replicates)	1	2	3	4	5	6	7	8	9	10	11	12	13	14	15	16	17	18	19	20	21	22	23	24	25	26	27	28	29	30	31	32	33	34	35	36	37	38	39A	40	41
								0 replicated Antibodies	1	2	3	4	5	6	7	8	9	10	11	12	13	14	15	16	17	18	19	20	21	22	23	24	25	26	27	28	29	30	31	32	33	34	35	36	37	38	39	40	41
Order	Sample Source	Category	Sample	Sample Name	Sample description	Sample Type	96-well PCR plate	96-well definition	X14.3.3_beta.R.V_GBL.9033114	X14.3.3_epsilon.M.C_GBL.9033251	X14.3.3_zeta.R.V_GBL.9033115	X4E.BP1.R.V_GBL.9033116	X4E.BP1_pS65.R.V_GBL.9033118	X4E.BP1_pT37_T46.R.V_GBL.9033117	X53BP1.R.E_GBL.9033119	ACC_pS79.R.V_GBL.9033120	ACC1.R.E_GBL.9033122	ACVRL1.R.C_GBL.9033123	Akt.R.V_GBL.9033124	Akt_pS473.R.V_GBL.9033125	Akt_pT308.R.V_GBL.9033126	AMPK_alpha.R.C_GBL.9033127	AMPK_pT172.R.V_GBL.9033128	Annexin_VII.M.V_GBL.9033252	AR.R.V_GBL.9033129	ARHI.M.E_GBL.9033299	B.Raf.M.C_GBL.9033273	Bad_pS112.R.V_GBL.9033130	Bak.R.E_GBL.9033131	Bax.R.V_GBL.9033132	Bcl.2.M.V_GBL.9033253	Bcl.xL.R.V_GBL.9033133	Beclin.G.C_GBL.9033285	beta.Catenin.R.V_GBL.9033140	Bid.R.C_GBL.9033134	Bim.R.V_GBL.9033135	BRCA2.R.C_GBL.9033136	c.Jun_pS73..V_GBL.9033176	c.Kit.R.V_GBL.9033177	c.Met.M.E_GBL.9033305	c.Met_pY1235.R.V_GBL.9033182	c.Myc.R.C_GBL.9033186	C.Raf.R.V_GBL.9033220	C.Raf_pS338.R.E_GBL.9033221	Caspase.7_cleavedD198.R.C_GBL.9033139	Caspase.8.M.E_GBL.9033254	Caveolin.1.R.V_GBL.9033141	CD31.M.V_GBL.9033255	CD49b.M.V_GBL.9033256
									NormLinear	NormLinear	NormLinear	NormLinear	NormLinear	NormLinear	NormLinear	NormLinear	NormLinear	NormLinear	NormLinear	NormLinear	NormLinear	NormLinear	NormLinear	NormLinear	NormLinear	NormLinear	NormLinear	NormLinear	NormLinear	NormLinear	NormLinear	NormLinear	NormLinear	NormLinear	NormLinear	NormLinear	NormLinear	NormLinear	NormLinear	NormLinear	NormLinear	NormLinear	NormLinear	NormLinear	NormLinear	NormLinear	NormLinear	NormLinear	NormLinear
985	Guang Peng	Guang Peng	Guang Peng	G Peng_1	U2OS-WZ-1	Human Cell Lines	Plate 11	C1	0.217683	0.520918	3.10607	2.01912	3.01999	7.06627	1.44151	0.669494	4.19232	0.190323	4.67642	0.635576	0.267039	1.05781	0.349685	0.32237	0.465769	0.888464	4.61341	0.674128	1.61527	1.7402	0.189805	0.856623	0.687927	2.6559	0.769308	0.49045	15.8033	1.13688	0.341321	1.22228	0.702219	1.67253	3.80833	1.36353	0.27685	1.26272	21.6016	0.109654	0.481806
986	Guang Peng	Guang Peng	Guang Peng	G Peng_2	U2OS-WZ-2	Human Cell Lines	Plate 11	C2	0.20824	0.523584	3.01924	1.95583	2.29004	5.73772	1.33251	0.850422	4.38128	0.177209	4.42481	0.700542	0.283137	1.07564	0.415434	0.303174	0.447339	0.897185	4.15396	0.793926	1.69093	1.81648	0.176235	0.893841	0.660381	2.43466	0.797079	0.434685	16.0555	1.20197	0.32968	1.21209	0.642763	1.76014	3.87614	1.40661	0.250061	1.22257	20.198	0.10517	0.461958
987	Guang Peng	Guang Peng	Guang Peng	G Peng_3	U2OS-WZ-3	Human Cell Lines	Plate 11	C3	0.216304	0.524155	2.84909	1.84517	2.21366	5.99702	1.36338	0.800535	3.99344	0.178816	4.59839	0.608233	0.288188	0.996604	0.342613	0.295653	0.418586	0.898364	4.69514	0.68916	1.68008	1.82294	0.187097	0.853152	0.662925	2.47698	0.744007	0.435356	15.4304	1.35957	0.339383	1.23401	0.680692	1.95044	4.16832	1.44478	0.279176	1.28491	15.8544	0.109046	0.502867
988	Guang Peng	Guang Peng	Guang Peng	G Peng_4	U2OS-WZ-4	Human Cell Lines	Plate 11	C4	0.22548	0.550803	2.97219	1.95112	2.41868	6.26058	1.52937	0.609481	4.11922	0.187784	4.46976	0.567037	0.324232	1.00315	0.477123	0.305105	0.407077	0.946008	4.17531	0.650602	1.78101	1.97003	0.191319	0.913762	0.656374	2.5518	0.769312	0.430971	16.6473	1.25502	0.336025	1.2277	0.719043	1.60603	4.00782	1.53396	0.280361	1.29845	16.7049	0.114621	0.509686
989	Guang Peng	Guang Peng	Guang Peng	G Peng_5	U2OS-WZ-5	Human Cell Lines	Plate 11	C5	0.278868	0.486541	3.50218	2.56553	2.38085	8.05255	2.07132	0.912654	5.19175	0.206043	6.62866	0.492544	0.317976	1.22656	0.409015	0.313457	0.476898	0.959029	4.42052	0.771438	2.18793	2.64279	0.186136	1.1029	0.593605	4.22981	0.916852	0.513579	21.607	1.20663	0.336105	1.2719	0.697083	1.43329	3.78598	1.26124	0.36551	1.3027	25.4428	0.104889	0.572391
990	Guang Peng	Guang Peng	Guang Peng	G Peng_6	U2OS-WZ-6	Human Cell Lines	Plate 11	C6	0.254811	0.511151	3.46928	2.5313	2.36334	8.84629	2.15657	0.902816	5.10252	0.206813	7.07389	0.567833	0.336048	1.25506	0.405208	0.309008	0.463605	1.00527	4.83247	0.73922	1.98205	2.69892	0.184477	1.07288	0.597072	4.28218	0.932358	0.504851	21.1554	1.169	0.324879	1.29679	0.690791	1.50808	3.98464	1.2035	0.35468	1.29597	27.0536	0.096837	0.58994
1009	Guang Peng	Guang Peng	Guang Peng	G Peng_7	HCT116-WZ-7	Human Cell Lines	Plate 11	E1	0.202792	0.499468	3.44324	1.3486	1.95519	4.6605	1.42506	0.838212	3.71076	0.186127	5.2782	0.368603	0.287766	0.655522	0.308549	0.294154	0.302456	0.937247	5.24116	0.60407	1.69264	0.880445	0.165482	0.814899	0.6192	5.29895	0.90265	0.460848	15.6144	0.513311	0.349314	1.28183	0.682731	2.46894	4.78019	1.80206	0.332448	1.37794	4.36454	0.112392	0.958415
1010	Guang Peng	Guang Peng	Guang Peng	G Peng_8	HCT116-WZ-8	Human Cell Lines	Plate 11	E2	0.213045	0.516328	3.68781	1.37384	1.69712	4.71578	1.11623	1.03915	4.26199	0.188168	6.55276	0.546434	0.351592	0.71217	0.281703	0.284043	0.302455	0.909499	5.32814	0.774793	1.76231	0.951627	0.154083	0.8451	0.591284	5.87508	0.942087	0.457314	14.8073	0.559432	0.324589	1.28917	0.663574	2.32032	5.01034	1.8856	0.347356	1.37101	4.10173	0.104804	0.922269
1011	Guang Peng	Guang Peng	Guang Peng	G Peng_9	HCT116-WZ-9	Human Cell Lines	Plate 11	E3	0.1974	0.527722	3.27869	1.30362	1.52662	4.07501	1.44634	0.936195	3.77397	0.187446	5.479	0.55803	0.397665	0.647077	0.286897	0.272875	0.303267	0.920464	5.26021	0.685835	1.60799	0.915949	0.161645	0.775387	0.594417	4.81115	0.858206	0.430481	14.3288	0.624496	0.339914	1.22572	0.700469	1.95846	5.31584	1.95494	0.368577	1.41467	3.46658	0.108089	0.95828
1012	Guang Peng	Guang Peng	Guang Peng	G Peng_10	HCT116-WZ-10	Human Cell Lines	Plate 11	E4	0.206605	0.511464	3.54811	1.29859	1.70373	4.76838	1.77527	0.82091	3.87583	0.199139	6.17981	0.335433	0.299132	0.670366	0.304097	0.278373	0.298003	0.912358	5.72805	0.583564	1.83766	0.927206	0.158351	0.855546	0.577742	5.70796	0.940255	0.410253	17.7868	0.511005	0.332683	1.22748	0.718503	2.66906	5.70425	1.89307	0.408862	1.41392	3.59542	0.11223	0.956003
1013	Guang Peng	Guang Peng	Guang Peng	G Peng_11	HCT116-WZ-11	Human Cell Lines	Plate 11	E5	0.228528	0.483089	4.3439	1.50815	1.90761	5.43898	1.62466	1.07454	4.86994	0.19748	7.99699	0.357649	0.371317	0.796138	0.351019	0.277006	0.322119	0.902489	5.19557	0.723195	2.19079	1.16267	0.148236	1.0274	0.545092	8.67772	1.02853	0.466624	18.8124	0.482199	0.316368	1.24723	0.710032	2.35611	5.0557	1.75102	0.448588	1.2895	4.33301	0.0989953	0.922121
1014	Guang Peng	Guang Peng	Guang Peng	G Peng_12	HCT116-WZ-12	Human Cell Lines	Plate 11	E6	0.218212	0.502108	4.25424	1.5285	1.72659	5.36535	1.32416	0.949519	4.8745	0.189968	8.18295	0.43496	0.411691	0.811905	0.345157	0.289073	0.332188	0.882662	5.61546	0.665671	1.94507	1.09857	0.151537	0.990381	0.561548	8.14858	1.03618	0.456347	17.2751	0.48163	0.313157	1.2639	0.704595	2.119	5.17123	1.6862	0.492233	1.34075	4.0718	0.0944581	0.975078
[truncated: 133 more columns]

## Sheet: NormLog2
								Slide No	1	2	3	4	5	6	7	8	9	10	11	12	13	14	15	16	17	18	19	20	21	22	23	24	25	26	27	28	29	30	31	32	33	34	35	36	37	38	39	41	42
								Filename	14-3-3_beta-R-V_GBL 9033114	14-3-3_epsilon-M-C_GBL 9033251	14-3-3_zeta-R-V_GBL 9033115	4E-BP1-R-V_GBL 9033116	4E-BP1_pS65-R-V_GBL 9033118	4E-BP1_pT37_T46-R-V_GBL 9033117	53BP1-R-E_GBL 9033119	ACC_pS79-R-V_GBL 9033120	ACC1-R-E_GBL 9033122	ACVRL1-R-C_GBL 9033123	Akt-R-V_GBL 9033124	Akt_pS473-R-V_GBL 9033125	Akt_pT308-R-V_GBL 9033126	AMPK_alpha-R-C_GBL 9033127	AMPK_pT172-R-V_GBL 9033128	Annexin_VII-M-V_GBL 9033252	AR-R-V_GBL 9033129	ARHI-M-E_GBL 9033299	B-Raf-M-C_GBL 9033273	Bad_pS112-R-V_GBL 9033130	Bak-R-E_GBL 9033131	Bax-R-V_GBL 9033132	Bcl-2-M-V_GBL 9033253	Bcl-xL-R-V_GBL 9033133	Beclin-G-C_GBL 9033285	beta-Catenin-R-V_GBL 9033140	Bid-R-C_GBL 9033134	Bim-R-V_GBL 9033135	BRCA2-R-C_GBL 9033136	c-Jun_pS73-R-V_GBL 9033176	c-Kit-R-V_GBL 9033177	c-Met-M-E_GBL 9033305	c-Met_pY1235-R-V_GBL 9033182	c-Myc-R-C_GBL 9033186	C-Raf-R-V_GBL 9033220	C-Raf_pS338-R-E_GBL 9033221	Caspase-7_cleavedD198-R-C_GBL 9033139	Caspase 8-M-E_GBL 9033254	Caveolin-1-R-V_GBL 9033141	CD31-M-V_GBL 9033255	CD49b-M-V_GBL 9033256
								Gene Name	YWHAB	YWHAE	YWHAZ	EIF4EBP1	EIF4EBP1	EIF4EBP1	TP53BP1	ACACA ACACB	ACACA	ACVRL1	AKT1 AKT2 AKT3	AKT1 AKT2 AKT3	AKT1 AKT2 AKT3	PRKAA1	PRKAA1	ANXA7	AR	DIRAS3	BRAF	BAD	BAK1	BAX	BCL2	BCL2L1	BECN1	CTNNB1	BID	BCL2L11	BRCA2	JUN	KIT	MET	MET	MYC	RAF1	RAF1	CASP7	CASP8	CAV1	PECAM1	ITGA2
								Probabilities (QC Score)	0.94716	0.938524	0.96424	0.963235	0.964715	0.955894	0.954674	0.924826	0.960575	0.913436	0.957407	0.945979	0.957868	0.955653	0.951933	0.920126	0.958044	0.932217	0.957953	0.949222	0.960077	0.960289	0.933516	0.947777	0.958276	0.959744	0.936164	0.964958	0.810406	0.953953	0.954211	0.95002	0.95375	0.968149	0.957665	0.965202	0.950386	0.956553	0.928784	0.878546	0.933866
								Antibody Name on Heatmap	14-3-3_beta-R-V	14-3-3_epsilon-M-C	14-3-3_zeta-R-V	4E-BP1-R-V	4E-BP1_pS65-R-V	4E-BP1_pT37_T46-R-V	53BP1-R-E	ACC_pS79-R-V	ACC1-R-E	ACVRL1-R-C	Akt-R-V	Akt_pS473-R-V	Akt_pT308-R-V	AMPK_alpha-R-C	AMPK_pT172-R-V	Annexin_VII-M-V	AR-R-V	ARHI-M-E	B-Raf-M-C	Bad_pS112-R-V	Bak-R-E	Bax-R-V	Bcl-2-M-V	Bcl-xL-R-V	Beclin-G-C	beta-Catenin-R-V	Bid-R-C	Bim-R-V	BRCA2-R-C	c-Jun_pS73-R-V	c-Kit-R-V	c-Met-M-E	c-Met_pY1235-R-V	c-Myc-R-C	C-Raf-R-V	C-Raf_pS338-R-E	Caspase-7_cleavedD198-R-C	Caspase 8-M-E	Caveolin-1-R-V	CD31-M-V	CD49b-M-V
								Antibody Origin	R	M	R	R	R	R	R	R	R	R	R	R	R	R	R	M	R	M	M	R	R	R	M	R	G	R	R	R	R	R	R	M	R	R	R	R	R	M	R	M	M
								172 Ab (16 replicates)	1	2	3	4	5	6	7	8	9	10	11	12	13	14	15	16	17	18	19	20	21	22	23	24	25	26	27	28	29	30	31	32	33	34	35	36	37	38	39A	40	41
								0 replicated Antibodies	1	2	3	4	5	6	7	8	9	10	11	12	13	14	15	16	17	18	19	20	21	22	23	24	25	26	27	28	29	30	31	32	33	34	35	36	37	38	39	40	41
Order	Sample Source	Category	Sample	Sample Name	Sample description	Sample Type	96-well PCR plate	96-well definition	X14.3.3_beta.R.V_GBL.9033114	X14.3.3_epsilon.M.C_GBL.9033251	X14.3.3_zeta.R.V_GBL.9033115	X4E.BP1.R.V_GBL.9033116	X4E.BP1_pS65.R.V_GBL.9033118	X4E.BP1_pT37_T46.R.V_GBL.9033117	X53BP1.R.E_GBL.9033119	ACC_pS79.R.V_GBL.9033120	ACC1.R.E_GBL.9033122	ACVRL1.R.C_GBL.9033123	Akt.R.V_GBL.9033124	Akt_pS473.R.V_GBL.9033125	Akt_pT308.R.V_GBL.9033126	AMPK_alpha.R.C_GBL.9033127	AMPK_pT172.R.V_GBL.9033128	Annexin_VII.M.V_GBL.9033252	AR.R.V_GBL.9033129	ARHI.M.E_GBL.9033299	B.Raf.M.C_GBL.9033273	Bad_pS112.R.V_GBL.9033130	Bak.R.E_GBL.9033131	Bax.R.V_GBL.9033132	Bcl.2.M.V_GBL.9033253	Bcl.xL.R.V_GBL.9033133	Beclin.G.C_GBL.9033285	beta.Catenin.R.V_GBL.9033140	Bid.R.C_GBL.9033134	Bim.R.V_GBL.9033135	BRCA2.R.C_GBL.9033136	c.Jun_pS73..V_GBL.9033176	c.Kit.R.V_GBL.9033177	c.Met.M.E_GBL.9033305	c.Met_pY1235.R.V_GBL.9033182	c.Myc.R.C_GBL.9033186	C.Raf.R.V_GBL.9033220	C.Raf_pS338.R.E_GBL.9033221	Caspase.7_cleavedD198.R.C_GBL.9033139	Caspase.8.M.E_GBL.9033254	Caveolin.1.R.V_GBL.9033141	CD31.M.V_GBL.9033255	CD49b.M.V_GBL.9033256
									NormLog2	NormLog2	NormLog2	NormLog2	NormLog2	NormLog2	NormLog2	NormLog2	NormLog2	NormLog2	NormLog2	NormLog2	NormLog2	NormLog2	NormLog2	NormLog2	NormLog2	NormLog2	NormLog2	NormLog2	NormLog2	NormLog2	NormLog2	NormLog2	NormLog2	NormLog2	NormLog2	NormLog2	NormLog2	NormLog2	NormLog2	NormLog2	NormLog2	NormLog2	NormLog2	NormLog2	NormLog2	NormLog2	NormLog2	NormLog2	NormLog2
985	Guang Peng	Guang Peng	Guang Peng	G Peng_1	U2OS-WZ-1	Human Cell Lines	Plate 11	C1	-2.1997	-0.940871	1.63509	1.01373	1.59454	2.82095	0.527581	-0.578858	2.06775	-2.39348	2.22541	-0.653864	-1.90488	0.0810796	-1.51587	-1.63321	-1.10231	-0.170615	2.20583	-0.568906	0.691779	0.799254	-2.39741	-0.223268	-0.539672	1.4092	-0.378367	-1.02782	3.98216	0.185076	-1.5508	0.289573	-0.510007	0.742034	1.92916	0.447347	-1.85283	0.336533	4.43306	-3.18897	-1.05348
986	Guang Peng	Guang Peng	Guang Peng	G Peng_2	U2OS-WZ-2	Human Cell Lines	Plate 11	C2	-2.26368	-0.933506	1.59419	0.967783	1.19537	2.52048	0.414149	-0.233748	2.13135	-2.49648	2.14561	-0.513456	-1.82043	0.105197	-1.26731	-1.72178	-1.16056	-0.156522	2.05449	-0.332923	0.757817	0.861144	-2.50443	-0.16191	-0.598629	1.28372	-0.327205	-1.20196	4.005	0.265396	-1.60086	0.2775	-0.637641	0.815688	1.95462	0.492224	-1.99965	0.289913	4.33614	-3.24921	-1.11417
987	Guang Peng	Guang Peng	Guang Peng	G Peng_3	U2OS-WZ-3	Human Cell Lines	Plate 11	C3	-2.20887	-0.931936	1.5105	0.883753	1.14643	2.58425	0.44719	-0.320964	1.99763	-2.48345	2.20113	-0.717303	-1.79492	-0.00490758	-1.54535	-1.75803	-1.25641	-0.154629	2.23117	-0.537089	0.748531	0.866271	-2.41815	-0.229125	-0.593082	1.30858	-0.426612	-1.19973	3.94771	0.443153	-1.55901	0.303357	-0.554927	0.963803	2.05947	0.530845	-1.84075	0.361669	3.98681	-3.19699	-0.991752
988	Guang Peng	Guang Peng	Guang Peng	G Peng_4	U2OS-WZ-4	Human Cell Lines	Plate 11	C4	-2.14893	-0.860391	1.57153	0.964302	1.27422	2.6463	0.612937	-0.714346	2.04237	-2.41285	2.1602	-0.818486	-1.6249	0.00454246	-1.06757	-1.71262	-1.29663	-0.0800759	2.06188	-0.620154	0.832692	0.97822	-2.38594	-0.130109	-0.60741	1.35151	-0.378359	-1.21434	4.05722	0.327705	-1.57336	0.295959	-0.47585	0.683497	2.00282	0.617263	-1.83464	0.376787	4.0622	-3.12505	-0.972318
989	Guang Peng	Guang Peng	Guang Peng	G Peng_5	U2OS-WZ-5	Human Cell Lines	Plate 11	C5	-1.84235	-1.03937	1.80825	1.35926	1.25147	3.00945	1.05055	-0.13186	2.37622	-2.27898	2.72872	-1.02168	-1.65301	0.29462	-1.28978	-1.67366	-1.06825	-0.0603543	2.14422	-0.374379	1.12957	1.40206	-2.42557	0.141307	-0.752425	2.08059	-0.125239	-0.961342	4.43343	0.270986	-1.57302	0.34699	-0.520598	0.519333	1.92067	0.334842	-1.45202	0.3815	4.66919	-3.25306	-0.804928
990	Guang Peng	Guang Peng	Guang Peng	G Peng_6	U2OS-WZ-6	Human Cell Lines	Plate 11	C6	-1.9725	-0.968178	1.79464	1.33988	1.24083	3.14507	1.10874	-0.147496	2.35121	-2.2736	2.8225	-0.816463	-1.57326	0.327752	-1.30326	-1.69428	-1.10903	0.00758103	2.27276	-0.435924	0.98699	1.43238	-2.43849	0.101489	-0.744023	2.09835	-0.101045	-0.986072	4.40295	0.22528	-1.62202	0.374944	-0.533678	0.592711	1.99445	0.267231	-1.49541	0.374029	4.75775	-3.3683	-0.76136
1009	Guang Peng	Guang Peng	Guang Peng	G Peng_7	HCT116-WZ-7	Human Cell Lines	Plate 11	E1	-2.30193	-1.00154	1.78377	0.431465	0.967311	2.22048	0.511027	-0.254613	1.89171	-2.42564	2.40004	-1.43986	-1.79703	-0.609284	-1.69643	-1.76536	-1.7252	-0.0934987	2.38989	-0.727213	0.759279	-0.183695	-2.59526	-0.295307	-0.691522	2.40571	-0.147761	-1.11764	3.96481	-0.962095	-1.5174	0.358209	-0.550611	1.30389	2.25707	0.849646	-1.5888	0.462515	2.12583	-3.15339	-0.0612782
1010	Guang Peng	Guang Peng	Guang Peng	G Peng_8	HCT116-WZ-8	Human Cell Lines	Plate 11	E2	-2.23077	-0.953639	1.88277	0.458217	0.763085	2.2375	0.158639	0.0554061	2.09153	-2.40991	2.7121	-0.87188	-1.50802	-0.489707	-1.82775	-1.81582	-1.72521	-0.136855	2.41363	-0.368118	0.817465	-0.0715321	-2.69822	-0.242805	-0.758078	2.55461	-0.0860674	-1.12874	3.88824	-0.837966	-1.62332	0.366442	-0.59167	1.21432	2.32491	0.915021	-1.52551	0.455241	2.03623	-3.25423	-0.116741
1011	Guang Peng	Guang Peng	Guang Peng	G Peng_9	HCT116-WZ-9	Human Cell Lines	Plate 11	E3	-2.34081	-0.922151	1.71312	0.382521	0.610346	2.0268	0.532403	-0.0951192	1.91608	-2.41545	2.45391	-0.841584	-1.33037	-0.627991	-1.8014	-1.87369	-1.72134	-0.119567	2.39512	-0.544066	0.685254	-0.126661	-2.6291	-0.367012	-0.750453	2.26638	-0.220604	-1.21598	3.84084	-0.679235	-1.55676	0.293634	-0.513606	0.969717	2.4103	0.967123	-1.43996	0.500462	1.79351	-3.2097	-0.0614806
1012	Guang Peng	Guang Peng	Guang Peng	G Peng_10	HCT116-WZ-10	Human Cell Lines	Plate 11	E4	-2.27506	-0.967295	1.82705	0.37695	0.768696	2.2535	0.828035	-0.284705	1.95451	-2.32815	2.62756	-1.5759	-1.74115	-0.57698	-1.7174	-1.84491	-1.7466	-0.132329	2.51804	-0.777037	0.877871	-0.109038	-2.6588	-0.225082	-0.791503	2.51297	-0.0888764	-1.28541	4.15273	-0.96859	-1.58778	0.295699	-0.476934	1.41633	2.51204	0.920726	-1.29032	0.499702	1.84616	-3.15547	-0.0649134
1013	Guang Peng	Guang Peng	Guang Peng	G Peng_11	HCT116-WZ-11	Human Cell Lines	Plate 11	E5	-2.12955	-1.04964	2.11899	0.592784	0.931765	2.44334	0.700141	0.103723	2.2839	-2.34022	2.99946	-1.48339	-1.42928	-0.32891	-1.51038	-1.85201	-1.63433	-0.148019	2.37728	-0.467543	1.13145	0.217446	-2.75403	0.0389944	-0.875427	3.11732	0.0405898	-1.09967	4.23361	-1.0523	-1.66032	0.318724	-0.494043	1.23641	2.33791	0.808199	-1.15654	0.366816	2.11537	-3.3365	-0.116972
1014	Guang Peng	Guang Peng	Guang Peng	G Peng_12	HCT116-WZ-12	Human Cell Lines	Plate 11	E6	-2.1962	-0.993931	2.0889	0.612114	0.787924	2.42367	0.40508	-0.0747307	2.28526	-2.39617	3.03262	-1.20105	-1.28036	-0.300617	-1.53467	-1.7905	-1.58993	-0.180067	2.4894	-0.587119	0.959821	0.135631	-2.72225	-0.0139437	-0.832519	3.02655	0.051281	-1.1318	4.11063	-1.054	-1.67504	0.337878	-0.505134	1.08338	2.37051	0.753775	-1.02259	0.42304	2.02567	-3.40418	-0.0364112
[truncated: 131 more columns]

## Sheet: NormLog2_MedianCentered
								Slide No	1	2	3	4	5	6	7	8	9	10	11	12	13	14	15	16	17	18	19	20	21	22	23	24	25	26	27	28	29	30	31	32	33	34	35	36	37	38	39	41	42
								Filename	14-3-3_beta-R-V_GBL 9033114	14-3-3_epsilon-M-C_GBL 9033251	14-3-3_zeta-R-V_GBL 9033115	4E-BP1-R-V_GBL 9033116	4E-BP1_pS65-R-V_GBL 9033118	4E-BP1_pT37_T46-R-V_GBL 9033117	53BP1-R-E_GBL 9033119	ACC_pS79-R-V_GBL 9033120	ACC1-R-E_GBL 9033122	ACVRL1-R-C_GBL 9033123	Akt-R-V_GBL 9033124	Akt_pS473-R-V_GBL 9033125	Akt_pT308-R-V_GBL 9033126	AMPK_alpha-R-C_GBL 9033127	AMPK_pT172-R-V_GBL 9033128	Annexin_VII-M-V_GBL 9033252	AR-R-V_GBL 9033129	ARHI-M-E_GBL 9033299	B-Raf-M-C_GBL 9033273	Bad_pS112-R-V_GBL 9033130	Bak-R-E_GBL 9033131	Bax-R-V_GBL 9033132	Bcl-2-M-V_GBL 9033253	Bcl-xL-R-V_GBL 9033133	Beclin-G-C_GBL 9033285	beta-Catenin-R-V_GBL 9033140	Bid-R-C_GBL 9033134	Bim-R-V_GBL 9033135	BRCA2-R-C_GBL 9033136	c-Jun_pS73-R-V_GBL 9033176	c-Kit-R-V_GBL 9033177	c-Met-M-E_GBL 9033305	c-Met_pY1235-R-V_GBL 9033182	c-Myc-R-C_GBL 9033186	C-Raf-R-V_GBL 9033220	C-Raf_pS338-R-E_GBL 9033221	Caspase-7_cleavedD198-R-C_GBL 9033139	Caspase 8-M-E_GBL 9033254	Caveolin-1-R-V_GBL 9033141	CD31-M-V_GBL 9033255	CD49b-M-V_GBL 9033256
								Gene Name	YWHAB	YWHAE	YWHAZ	EIF4EBP1	EIF4EBP1	EIF4EBP1	TP53BP1	ACACA ACACB	ACACA	ACVRL1	AKT1 AKT2 AKT3	AKT1 AKT2 AKT3	AKT1 AKT2 AKT3	PRKAA1	PRKAA1	ANXA7	AR	DIRAS3	BRAF	BAD	BAK1	BAX	BCL2	BCL2L1	BECN1	CTNNB1	BID	BCL2L11	BRCA2	JUN	KIT	MET	MET	MYC	RAF1	RAF1	CASP7	CASP8	CAV1	PECAM1	ITGA2
								Probabilities (QC Score)	0.94716	0.938524	0.96424	0.963235	0.964715	0.955894	0.954674	0.924826	0.960575	0.913436	0.957407	0.945979	0.957868	0.955653	0.951933	0.920126	0.958044	0.932217	0.957953	0.949222	0.960077	0.960289	0.933516	0.947777	0.958276	0.959744	0.936164	0.964958	0.810406	0.953953	0.954211	0.95002	0.95375	0.968149	0.957665	0.965202	0.950386	0.956553	0.928784	0.878546	0.933866
								Antibody Name on Heatmap	14-3-3_beta-R-V	14-3-3_epsilon-M-C	14-3-3_zeta-R-V	4E-BP1-R-V	4E-BP1_pS65-R-V	4E-BP1_pT37_T46-R-V	53BP1-R-E	ACC_pS79-R-V	ACC1-R-E	ACVRL1-R-C	Akt-R-V	Akt_pS473-R-V	Akt_pT308-R-V	AMPK_alpha-R-C	AMPK_pT172-R-V	Annexin_VII-M-V	AR-R-V	ARHI-M-E	B-Raf-M-C	Bad_pS112-R-V	Bak-R-E	Bax-R-V	Bcl-2-M-V	Bcl-xL-R-V	Beclin-G-C	beta-Catenin-R-V	Bid-R-C	Bim-R-V	BRCA2-R-C	c-Jun_pS73-R-V	c-Kit-R-V	c-Met-M-E	c-Met_pY1235-R-V	c-Myc-R-C	C-Raf-R-V	C-Raf_pS338-R-E	Caspase-7_cleavedD198-R-C	Caspase 8-M-E	Caveolin-1-R-V	CD31-M-V	CD49b-M-V
								Antibody Origin	R	M	R	R	R	R	R	R	R	R	R	R	R	R	R	M	R	M	M	R	R	R	M	R	G	R	R	R	R	R	R	M	R	R	R	R	R	M	R	M	M
								172 Ab (16 replicates)	1	2	3	4	5	6	7	8	9	10	11	12	13	14	15	16	17	18	19	20	21	22	23	24	25	26	27	28	29	30	31	32	33	34	35	36	37	38	39A	40	41
								0 replicated Antibodies	1	2	3	4	5	6	7	8	9	10	11	12	13	14	15	16	17	18	19	20	21	22	23	24	25	26	27	28	29	30	31	32	33	34	35	36	37	38	39	40	41
Order	Sample Source	Category	Sample	Sample Name	Sample description	Sample Type	96-well PCR plate	96-well definition	X14.3.3_beta.R.V_GBL.9033114	X14.3.3_epsilon.M.C_GBL.9033251	X14.3.3_zeta.R.V_GBL.9033115	X4E.BP1.R.V_GBL.9033116	X4E.BP1_pS65.R.V_GBL.9033118	X4E.BP1_pT37_T46.R.V_GBL.9033117	X53BP1.R.E_GBL.9033119	ACC_pS79.R.V_GBL.9033120	ACC1.R.E_GBL.9033122	ACVRL1.R.C_GBL.9033123	Akt.R.V_GBL.9033124	Akt_pS473.R.V_GBL.9033125	Akt_pT308.R.V_GBL.9033126	AMPK_alpha.R.C_GBL.9033127	AMPK_pT172.R.V_GBL.9033128	Annexin_VII.M.V_GBL.9033252	AR.R.V_GBL.9033129	ARHI.M.E_GBL.9033299	B.Raf.M.C_GBL.9033273	Bad_pS112.R.V_GBL.9033130	Bak.R.E_GBL.9033131	Bax.R.V_GBL.9033132	Bcl.2.M.V_GBL.9033253	Bcl.xL.R.V_GBL.9033133	Beclin.G.C_GBL.9033285	beta.Catenin.R.V_GBL.9033140	Bid.R.C_GBL.9033134	Bim.R.V_GBL.9033135	BRCA2.R.C_GBL.9033136	c.Jun_pS73..V_GBL.9033176	c.Kit.R.V_GBL.9033177	c.Met.M.E_GBL.9033305	c.Met_pY1235.R.V_GBL.9033182	c.Myc.R.C_GBL.9033186	C.Raf.R.V_GBL.9033220	C.Raf_pS338.R.E_GBL.9033221	Caspase.7_cleavedD198.R.C_GBL.9033139	Caspase.8.M.E_GBL.9033254	Caveolin.1.R.V_GBL.9033141	CD31.M.V_GBL.9033255	CD49b.M.V_GBL.9033256
									Median-Centered	Median-Centered	Median-Centered	Median-Centered	Median-Centered	Median-Centered	Median-Centered	Median-Centered	Median-Centered	Median-Centered	Median-Centered	Median-Centered	Median-Centered	Median-Centered	Median-Centered	Median-Centered	Median-Centered	Median-Centered	Median-Centered	Median-Centered	Median-Centered	Median-Centered	Median-Centered	Median-Centered	Median-Centered	Median-Centered	Median-Centered	Median-Centered	Median-Centered	Median-Centered	Median-Centered	Median-Centered	Median-Centered	Median-Centered	Median-Centered	Median-Centered	Median-Centered	Median-Centered	Median-Centered	Median-Centered	Median-Centered
985	Guang Peng	Guang Peng	Guang Peng	G Peng_1	U2OS-WZ-1	Human Cell Lines	Plate 11	C1	0.00458655	0.0195956	-0.154109	0.265794	0.537671	0.339042	-0.00241079	-0.388236	-0.0118891	0.00956183	-0.315332	0.202868	-0.265924	0.233842	0.00940155	0.128481	0.340962	-0.036023	-0.119188	-0.0283287	-0.133299	0.290904	0.152433	-0.0306788	0.207566	-0.773161	-0.241867	0.102448	-0.048951	0.432156	0.0297712	-0.0214676	0.0070952	-0.224726	-0.229109	-0.238172	-0.342364	-0.0426098	1.37674	0.0404802	-0.614311
986	Guang Peng	Guang Peng	Guang Peng	G Peng_2	U2OS-WZ-2	Human Cell Lines	Plate 11	C2	-0.0593943	0.0269606	-0.195014	0.21985	0.138503	0.0385712	-0.115843	-0.0431264	0.0517134	-0.0934395	-0.395123	0.343276	-0.181474	0.257959	0.257965	0.0399103	0.282718	-0.0219298	-0.270535	0.207654	-0.0672614	0.352794	0.0454155	0.0306788	0.148609	-0.898643	-0.190705	-0.0716883	-0.0261119	0.512475	-0.0202935	-0.0335401	-0.120539	-0.151072	-0.203645	-0.193295	-0.489185	-0.0892302	1.27982	-0.0197511	-0.675
987	Guang Peng	Guang Peng	Guang Peng	G Peng_3	U2OS-WZ-3	Human Cell Lines	Plate 11	C3	-0.00458655	0.0285313	-0.278698	0.13582	0.0895601	0.102338	-0.0828026	-0.130342	-0.082008	-0.080416	-0.339607	0.139429	-0.155966	0.147855	-0.0200772	0.0036649	0.186872	-0.0200364	-0.0938521	0.00348853	-0.0765482	0.35792	0.131697	-0.0365364	0.154156	-0.87378	-0.290112	-0.0694629	-0.0834026	0.690232	0.0215551	-0.00768379	-0.0378252	-0.00295676	-0.0988012	-0.154674	-0.330293	-0.017474	0.930489	0.0324605	-0.552586
988	Guang Peng	Guang Peng	Guang Peng	G Peng_4	U2OS-WZ-4	Human Cell Lines	Plate 11	C4	0.0553558	0.100076	-0.217675	0.216369	0.217347	0.164389	0.0829447	-0.523724	-0.0372664	-0.00981348	-0.380541	0.038246	0.0140543	0.157305	0.457706	0.0490664	0.146649	0.0545163	-0.263139	-0.0795765	0.00761339	0.46987	0.163897	0.0624798	0.139828	-0.830848	-0.241858	-0.0840678	0.0261119	0.574785	0.00721048	-0.0150812	0.0412519	-0.283263	-0.155448	-0.0682559	-0.324181	-0.00235669	1.00588	0.104401	-0.533152
989	Guang Peng	Guang Peng	Guang Peng	G Peng_5	U2OS-WZ-5	Human Cell Lines	Plate 11	C5	0.361936	-0.0789008	0.0190534	0.611323	0.194604	0.527538	0.52056	0.0587621	0.296581	0.124055	0.187981	-0.164944	-0.0140543	0.447382	0.235497	0.0880312	0.375029	0.0742378	-0.180804	0.166199	0.304489	0.893713	0.124273	0.333896	-0.00518688	-0.101771	0.0112608	0.168927	0.40232	0.518065	0.00755166	0.0359493	-0.00349586	-0.447427	-0.237601	-0.350676	0.0584459	0.00235669	1.61287	-0.0236058	-0.365762
990	Guang Peng	Guang Peng	Guang Peng	G Peng_6	U2OS-WZ-6	Human Cell Lines	Plate 11	C6	0.231782	-0.0077105	0.00543368	0.591944	0.183955	0.663165	0.578748	0.0431264	0.271571	0.129438	0.281767	0.0402695	0.0656914	0.480514	0.222008	0.0674075	0.334246	0.142173	-0.0522603	0.104654	0.161911	0.924031	0.111353	0.294077	0.00321513	-0.0840177	0.0354555	0.144198	0.371847	0.47236	-0.0414554	0.0639032	-0.0165765	-0.374049	-0.163816	-0.418288	0.0150522	-0.005114	1.70143	-0.138844	-0.322194
1009	Guang Peng	Guang Peng	Guang Peng	G Peng_7	HCT116-WZ-7	Human Cell Lines	Plate 11	E1	-0.0976452	-0.0410692	-0.00543368	-0.316469	-0.0895601	-0.261423	-0.0189656	-0.0639912	-0.187924	-0.0226013	-0.140692	-0.583129	-0.158076	-0.456522	-0.171154	-0.0036649	-0.281925	0.0410934	0.0648668	-0.186636	-0.0658001	-0.692045	-0.0454155	-0.102719	0.0557158	0.223345	-0.0112608	0.0126333	-0.0663003	-0.715015	0.0631665	0.0471686	-0.0335093	0.337131	0.0988012	0.164127	-0.0783391	0.0833721	-0.930489	0.0760669	0.377888
1010	Guang Peng	Guang Peng	Guang Peng	G Peng_8	HCT116-WZ-8	Human Cell Lines	Plate 11	E2	-0.0264838	0.00682805	0.0935637	-0.289716	-0.293786	-0.244411	-0.371353	0.246028	0.0118891	-0.00686884	0.171365	-0.0151478	0.13093	-0.336945	-0.302481	-0.0541304	-0.281929	-0.00226333	0.0886115	0.17246	-0.00761339	-0.579882	-0.148377	-0.0502167	-0.0108397	0.372245	0.0504326	0.00152732	-0.142867	-0.590886	-0.0427472	0.0554017	-0.0745679	0.247563	0.166643	0.229502	-0.0150522	0.0760975	-1.02009	-0.024777	0.322425
1011	Guang Peng	Guang Peng	Guang Peng	G Peng_9	HCT116-WZ-9	Human Cell Lines	Plate 11	E3	-0.136522	0.038316	-0.0760836	-0.365413	-0.446525	-0.455104	0.00241079	0.0955029	-0.163557	-0.0124113	-0.0868246	0.0151478	0.308579	-0.475229	-0.276122	-0.111999	-0.27806	0.0150247	0.0700985	-0.00348853	-0.139825	-0.635011	-0.0792572	-0.174424	-0.00321513	0.0840177	-0.0841039	-0.0857077	-0.190264	-0.432156	0.023811	-0.0174064	0.00349586	0.00295676	0.252032	0.281604	0.0704982	0.121319	-1.26281	0.0197511	0.377685
1012	Guang Peng	Guang Peng	Guang Peng	G Peng_10	HCT116-WZ-10	Human Cell Lines	Plate 11	E4	-0.070773	-0.00682805	0.0378482	-0.370983	-0.288175	-0.228407	0.298043	-0.0940827	-0.125134	0.0748857	0.0868246	-0.71917	-0.102194	-0.424218	-0.192126	-0.0832204	-0.303322	0.00226333	0.193022	-0.23646	0.0527917	-0.617388	-0.108963	-0.0324935	-0.0442646	0.330611	0.0476237	-0.155144	0.121627	-0.721511	-0.00721048	-0.0153417	0.040168	0.449569	0.353771	0.235207	0.220147	0.120558	-1.21016	0.0739808	0.374253
1013	Guang Peng	Guang Peng	Guang Peng	G Peng_11	HCT116-WZ-11	Human Cell Lines	Plate 11	E5	0.0747291	-0.0891732	0.329789	-0.15515	-0.125107	-0.0385712	0.170149	0.294345	0.204265	0.0628147	0.458719	-0.626653	0.209676	-0.176148	0.0148925	-0.090323	-0.191057	-0.0134267	0.0522603	0.0730349	0.306373	-0.290904	-0.204188	0.231583	-0.128189	0.934953	0.17709	0.0306006	0.202502	-0.805221	-0.0797551	0.00768379	0.0230583	0.269647	0.179643	0.12268	0.353926	-0.0123268	-0.940951	-0.107042	0.322194
1014	Guang Peng	Guang Peng	Guang Peng	G Peng_12	HCT116-WZ-12	Human Cell Lines	Plate 11	E6	0.00808382	-0.0334639	0.299699	-0.13582	-0.268947	-0.0582337	-0.124912	0.115891	0.205616	0.00686884	0.491885	-0.344315	0.358589	-0.147855	-0.00940155	-0.0288055	-0.146649	-0.0454748	0.164383	-0.0465419	0.134742	-0.37272	-0.172411	0.178645	-0.0852809	0.844186	0.187781	-0.00152732	0.0795183	-0.806922	-0.0944759	0.026837	0.011968	0.116624	0.21224	0.0682559	0.487875	0.0438972	-1.03065	-0.174728	0.402755
[truncated: 131 more columns]

## Sheet: For Heatmap_Guang Peng_172Ab
UID	NAME	GWEIGHT	14-3-3_beta-R-V	14-3-3_epsilon-M-C	14-3-3_zeta-R-V	4E-BP1-R-V	4E-BP1_pS65-R-V	4E-BP1_pT37_T46-R-V	53BP1-R-E	ACC_pS79-R-V	ACC1-R-E	ACVRL1-R-C	Akt-R-V	Akt_pS473-R-V	Akt_pT308-R-V	AMPK_alpha-R-C	AMPK_pT172-R-V	Annexin_VII-M-V	AR-R-V	ARHI-M-E	B-Raf-M-C	Bad_pS112-R-V	Bak-R-E	Bax-R-V	Bcl-2-M-V	Bcl-xL-R-V	Beclin-G-C	beta-Catenin-R-V	Bid-R-C	Bim-R-V	BRCA2-R-C	c-Jun_pS73-R-V	c-Kit-R-V	c-Met-M-E	c-Met_pY1235-R-V	c-Myc-R-C	C-Raf-R-V	C-Raf_pS338-R-E	Caspase-7_cleavedD198-R-C	Caspase 8-M-E	Caveolin-1-R-V	CD31-M-V	CD49b-M-V	CDK1-R-V	Chk1-R-E	Chk1_pS345-R-C	Chk2-M-E	Chk2_pT68-R-E	Claudin-7-R-V
EWEIGHT			1	1	1	1	1	1	1	1	1	1	1	1	1	1	1	1	1	1	1	1	1	1	1	1	1	1	1	1	1	1	1	1	1	1	1	1	1	1	1	1	1	1	1	1	1	1	1
1	U2OS-WZ-1	1	0.00458655	0.0195956	-0.154109	0.265794	0.537671	0.339042	-0.00241079	-0.388236	-0.0118891	0.00956183	-0.315332	0.202868	-0.265924	0.233842	0.00940155	0.128481	0.340962	-0.036023	-0.119188	-0.0283287	-0.133299	0.290904	0.152433	-0.0306788	0.207566	-0.773161	-0.241867	0.102448	-0.048951	0.432156	0.0297712	-0.0214676	0.0070952	-0.224726	-0.229109	-0.238172	-0.342364	-0.0426098	1.37674	0.0404802	-0.614311	0.0029947	-0.116262	-0.577793	-0.51768	-0.558031	-1.22046
2	U2OS-WZ-2	1	-0.0593943	0.0269606	-0.195014	0.21985	0.138503	0.0385712	-0.115843	-0.0431264	0.0517134	-0.0934395	-0.395123	0.343276	-0.181474	0.257959	0.257965	0.0399103	0.282718	-0.0219298	-0.270535	0.207654	-0.0672614	0.352794	0.0454155	0.0306788	0.148609	-0.898643	-0.190705	-0.0716883	-0.0261119	0.512475	-0.0202935	-0.0335401	-0.120539	-0.151072	-0.203645	-0.193295	-0.489185	-0.0892302	1.27982	-0.0197511	-0.675	0.0314094	-0.043589	0.617708	-0.630403	-0.00470079	-1.31472
3	U2OS-WZ-3	1	-0.00458655	0.0285313	-0.278698	0.13582	0.0895601	0.102338	-0.0828026	-0.130342	-0.082008	-0.080416	-0.339607	0.139429	-0.155966	0.147855	-0.0200772	0.0036649	0.186872	-0.0200364	-0.0938521	0.00348853	-0.0765482	0.35792	0.131697	-0.0365364	0.154156	-0.87378	-0.290112	-0.0694629	-0.0834026	0.690232	0.0215551	-0.00768379	-0.0378252	-0.00295676	-0.0988012	-0.154674	-0.330293	-0.017474	0.930489	0.0324605	-0.552586	-0.0029947	-0.177608	0.236923	-0.632901	0.00470079	-1.27511
4	U2OS-WZ-4	1	0.0553558	0.100076	-0.217675	0.216369	0.217347	0.164389	0.0829447	-0.523724	-0.0372664	-0.00981348	-0.380541	0.038246	0.0140543	0.157305	0.457706	0.0490664	0.146649	0.0545163	-0.263139	-0.0795765	0.00761339	0.46987	0.163897	0.0624798	0.139828	-0.830848	-0.241858	-0.0840678	0.0261119	0.574785	0.00721048	-0.0150812	0.0412519	-0.283263	-0.155448	-0.0682559	-0.324181	-0.00235669	1.00588	0.104401	-0.533152	-0.0641654	-0.0018683	0.247546	-0.619009	-0.122141	-1.27133
5	U2OS-WZ-5	1	0.361936	-0.0789008	0.0190534	0.611323	0.194604	0.527538	0.52056	0.0587621	0.296581	0.124055	0.187981	-0.164944	-0.0140543	0.447382	0.235497	0.0880312	0.375029	0.0742378	-0.180804	0.166199	0.304489	0.893713	0.124273	0.333896	-0.00518688	-0.101771	0.0112608	0.168927	0.40232	0.518065	0.00755166	0.0359493	-0.00349586	-0.447427	-0.237601	-0.350676	0.0584459	0.00235669	1.61287	-0.0236058	-0.365762	0.210765	-0.0801558	0.142328	-0.49314	-0.258546	-1.23454
6	U2OS-WZ-6	1	0.231782	-0.0077105	0.00543368	0.591944	0.183955	0.663165	0.578748	0.0431264	0.271571	0.129438	0.281767	0.0402695	0.0656914	0.480514	0.222008	0.0674075	0.334246	0.142173	-0.0522603	0.104654	0.161911	0.924031	0.111353	0.294077	0.00321513	-0.0840177	0.0354555	0.144198	0.371847	0.47236	-0.0414554	0.0639032	-0.0165765	-0.374049	-0.163816	-0.418288	0.0150522	-0.005114	1.70143	-0.138844	-0.322194	0.33881	-0.0138138	0.11528	-0.484017	-0.230132	-1.25001
7	HCT116-WZ-7	1	-0.0976452	-0.0410692	-0.00543368	-0.316469	-0.0895601	-0.261423	-0.0189656	-0.0639912	-0.187924	-0.0226013	-0.140692	-0.583129	-0.158076	-0.456522	-0.171154	-0.0036649	-0.281925	0.0410934	0.0648668	-0.186636	-0.0658001	-0.692045	-0.0454155	-0.102719	0.0557158	0.223345	-0.0112608	0.0126333	-0.0663003	-0.715015	0.0631665	0.0471686	-0.0335093	0.337131	0.0988012	0.164127	-0.0783391	0.0833721	-0.930489	0.0760669	0.377888	-0.339702	0.122273	-0.640184	0.577014	-0.570424	1.46862
8	HCT116-WZ-8	1	-0.0264838	0.00682805	0.0935637	-0.289716	-0.293786	-0.244411	-0.371353	0.246028	0.0118891	-0.00686884	0.171365	-0.0151478	0.13093	-0.336945	-0.302481	-0.0541304	-0.281929	-0.00226333	0.0886115	0.17246	-0.00761339	-0.579882	-0.148377	-0.0502167	-0.0108397	0.372245	0.0504326	0.00152732	-0.142867	-0.590886	-0.0427472	0.0554017	-0.0745679	0.247563	0.166643	0.229502	-0.0150522	0.0760975	-1.02009	-0.024777	0.322425	-0.183199	0.130018	0.0779789	0.548685	0.716301	1.27143
9	HCT116-WZ-9	1	-0.136522	0.038316	-0.0760836	-0.365413	-0.446525	-0.455104	0.00241079	0.0955029	-0.163557	-0.0124113	-0.0868246	0.0151478	0.308579	-0.475229	-0.276122	-0.111999	-0.27806	0.0150247	0.0700985	-0.00348853	-0.139825	-0.635011	-0.0792572	-0.174424	-0.00321513	0.0840177	-0.0841039	-0.0857077	-0.190264	-0.432156	0.023811	-0.0174064	0.00349586	0.00295676	0.252032	0.281604	0.0704982	0.121319	-1.26281	0.0197511	0.377685	-0.185387	0.0018683	-0.213697	0.560833	0.397082	1.22046
10	HCT116-WZ-10	1	-0.070773	-0.00682805	0.0378482	-0.370983	-0.288175	-0.228407	0.298043	-0.0940827	-0.125134	0.0748857	0.0868246	-0.71917	-0.102194	-0.424218	-0.192126	-0.0832204	-0.303322	0.00226333	0.193022	-0.23646	0.0527917	-0.617388	-0.108963	-0.0324935	-0.0442646	0.330611	0.0476237	-0.155144	0.121627	-0.721511	-0.00721048	-0.0153417	0.040168	0.449569	0.353771	0.235207	0.220147	0.120558	-1.21016	0.0739808	0.374253	-0.237138	0.0199467	-0.155149	0.484017	0.094607	1.43731
11	HCT116-WZ-11	1	0.0747291	-0.0891732	0.329789	-0.15515	-0.125107	-0.0385712	0.170149	0.294345	0.204265	0.0628147	0.458719	-0.626653	0.209676	-0.176148	0.0148925	-0.090323	-0.191057	-0.0134267	0.0522603	0.0730349	0.306373	-0.290904	-0.204188	0.231583	-0.128189	0.934953	0.17709	0.0306006	0.202502	-0.805221	-0.0797551	0.00768379	0.0230583	0.269647	0.179643	0.12268	0.353926	-0.0123268	-0.940951	-0.107042	0.322194	0.0932394	0.234671	-0.0779789	0.494355	0.0713344	1.40313
12	HCT116-WZ-12	1	0.00808382	-0.0334639	0.299699	-0.13582	-0.268947	-0.0582337	-0.124912	0.115891	0.205616	0.00686884	0.491885	-0.344315	0.358589	-0.147855	-0.00940155	-0.0288055	-0.146649	-0.0454748	0.164383	-0.0465419	0.134742	-0.37272	-0.172411	0.178645	-0.0852809	0.844186	0.187781	-0.00152732	0.0795183	-0.806922	-0.0944759	0.026837	0.011968	0.116624	0.21224	0.0682559	0.487875	0.0438972	-1.03065	-0.174728	0.402755	0.0826239	0.187826	-0.367226	0.508157	0.064741	1.59018
[truncated: 125 more columns]

## Sheet: 172Ab Headings
								Slide No	1	2	3	4	5	6	7	8	9	10	11	12	13	14	15	16	17	18	19	20	21	22	23	24	25	26	27	28	29	30	31	32	33	34	35	36	37	38	39	41	42
								Filename	14-3-3_beta-R-V_GBL 9033114	14-3-3_epsilon-M-C_GBL 9033251	14-3-3_zeta-R-V_GBL 9033115	4E-BP1-R-V_GBL 9033116	4E-BP1_pS65-R-V_GBL 9033118	4E-BP1_pT37_T46-R-V_GBL 9033117	53BP1-R-E_GBL 9033119	ACC_pS79-R-V_GBL 9033120	ACC1-R-E_GBL 9033122	ACVRL1-R-C_GBL 9033123	Akt-R-V_GBL 9033124	Akt_pS473-R-V_GBL 9033125	Akt_pT308-R-V_GBL 9033126	AMPK_alpha-R-C_GBL 9033127	AMPK_pT172-R-V_GBL 9033128	Annexin_VII-M-V_GBL 9033252	AR-R-V_GBL 9033129	ARHI-M-E_GBL 9033299	B-Raf-M-C_GBL 9033273	Bad_pS112-R-V_GBL 9033130	Bak-R-E_GBL 9033131	Bax-R-V_GBL 9033132	Bcl-2-M-V_GBL 9033253	Bcl-xL-R-V_GBL 9033133	Beclin-G-C_GBL 9033285	beta-Catenin-R-V_GBL 9033140	Bid-R-C_GBL 9033134	Bim-R-V_GBL 9033135	BRCA2-R-C_GBL 9033136	c-Jun_pS73-R-V_GBL 9033176	c-Kit-R-V_GBL 9033177	c-Met-M-E_GBL 9033305	c-Met_pY1235-R-V_GBL 9033182	c-Myc-R-C_GBL 9033186	C-Raf-R-V_GBL 9033220	C-Raf_pS338-R-E_GBL 9033221	Caspase-7_cleavedD198-R-C_GBL 9033139	Caspase 8-M-E_GBL 9033254	Caveolin-1-R-V_GBL 9033141	CD31-M-V_GBL 9033255	CD49b-M-V_GBL 9033256
								Gene Name	YWHAB	YWHAE	YWHAZ	EIF4EBP1	EIF4EBP1	EIF4EBP1	TP53BP1	ACACA ACACB	ACACA	ACVRL1	AKT1 AKT2 AKT3	AKT1 AKT2 AKT3	AKT1 AKT2 AKT3	PRKAA1	PRKAA1	ANXA7	AR	DIRAS3	BRAF	BAD	BAK1	BAX	BCL2	BCL2L1	BECN1	CTNNB1	BID	BCL2L11	BRCA2	JUN	KIT	MET	MET	MYC	RAF1	RAF1	CASP7	CASP8	CAV1	PECAM1	ITGA2
								Probabilities (QC Score)	0.94716	0.938524	0.96424	0.963235	0.964715	0.955894	0.954674	0.924826	0.960575	0.913436	0.957407	0.945979	0.957868	0.955653	0.951933	0.920126	0.958044	0.932217	0.957953	0.949222	0.960077	0.960289	0.933516	0.947777	0.958276	0.959744	0.936164	0.964958	0.810406	0.953953	0.954211	0.95002	0.95375	0.968149	0.957665	0.965202	0.950386	0.956553	0.928784	0.878546	0.933866
								Antibody Name on Heatmap	14-3-3_beta-R-V	14-3-3_epsilon-M-C	14-3-3_zeta-R-V	4E-BP1-R-V	4E-BP1_pS65-R-V	4E-BP1_pT37_T46-R-V	53BP1-R-E	ACC_pS79-R-V	ACC1-R-E	ACVRL1-R-C	Akt-R-V	Akt_pS473-R-V	Akt_pT308-R-V	AMPK_alpha-R-C	AMPK_pT172-R-V	Annexin_VII-M-V	AR-R-V	ARHI-M-E	B-Raf-M-C	Bad_pS112-R-V	Bak-R-E	Bax-R-V	Bcl-2-M-V	Bcl-xL-R-V	Beclin-G-C	beta-Catenin-R-V	Bid-R-C	Bim-R-V	BRCA2-R-C	c-Jun_pS73-R-V	c-Kit-R-V	c-Met-M-E	c-Met_pY1235-R-V	c-Myc-R-C	C-Raf-R-V	C-Raf_pS338-R-E	Caspase-7_cleavedD198-R-C	Caspase 8-M-E	Caveolin-1-R-V	CD31-M-V	CD49b-M-V
								Antibody Origin	R	M	R	R	R	R	R	R	R	R	R	R	R	R	R	M	R	M	M	R	R	R	M	R	G	R	R	R	R	R	R	M	R	R	R	R	R	M	R	M	M
								172 Ab (16 replicates)	1	2	3	4	5	6	7	8	9	10	11	12	13	14	15	16	17	18	19	20	21	22	23	24	25	26	27	28	29	30	31	32	33	34	35	36	37	38	39A	40	41
								0 replicated Antibodies	1	2	3	4	5	6	7	8	9	10	11	12	13	14	15	16	17	18	19	20	21	22	23	24	25	26	27	28	29	30	31	32	33	34	35	36	37	38	39	40	41
[truncated: 131 more columns]
