# Supplementary material for: Systems biology approach reveals a link between mTORC1 and G2/M DNA damage checkpoint recovery
Source: Nat Commun. 2018 Sep 28;9:3982. doi: 10.1038/s41467-018-05639-x (PMC6162282; doi:10.1038/s41467-018-05639-x)
Supplement: Supplementary file 5 — Supplementary Data 2 [file 41467_2018_5639_MOESM5_ESM.csv]

	Sample.description	U2OS.WZ.1	U2OS.WZ.2	U2OS.WZ.3	U2OS.WZ.4	U2OS.WZ.5	U2OS.WZ.6	HCT116.WZ.7	HCT116.WZ.8	HCT116.WZ.9	HCT116.WZ.10	HCT116.WZ.11	HCT116.WZ.12	slope	p.val	FDR_ftest	R
1	14-3-3_beta-R-V_GBL 9033114	-2.199696832	-2.263677692	-2.208869929	-2.148927576	-1.842347777	-1.972501723	-2.301928561	-2.230767135	-2.34080584	-2.275056334	-2.129554291	-2.196199559	1.83249375149742	0.0458255389502064	0.147712838662065	0.819712175284582
2	14-3-3_epsilon-M-C_GBL 9033251	-0.940871417	-0.933506441	-0.931935786	-0.860391494	-1.039367798	-0.968177543	-1.00153628	-0.953638988	-0.922151073	-0.967295096	-1.049640249	-0.993930931	0.980450310566472	0.123491418381356	0.238657572602172	0.697406062521826
3	14-3-3_zeta-R-V_GBL 9033115	1.635092072	1.594187667	1.510503234	1.571525934	1.808254755	1.794635032	1.783767677	1.882765054	1.713117774	1.827049511	2.118990522	2.08890012	0.764215191622555	0.00371963612658197	0.0502246565844747	0.949780734212404
4	4E-BP1-R-V_GBL 9033116	1.01372733	0.967783181	0.883753291	0.964302033	1.35925687	1.33987774	0.43146463	0.458217241	0.382520832	0.376950351	0.592783548	0.612113556	0.824960030323448	0.00184860948350948	0.0502246565844747	0.964685891840947
5	4E-BP1_pS65-R-V_GBL 9033118	1.594542498	1.195374286	1.146431178	1.274217779	1.251474571	1.24082593	0.967310938	0.763085263	0.610345629	0.768695932	0.931764514	0.787923602	0.564557660457633	0.0809735279753951	0.188208740699567	0.757665214732087
6	4E-BP1_pT37_T46-R-V_GBL 9033117	2.82094916	2.520477993	2.584245156	2.646296101	3.009445049	3.145072253	2.22048413	2.237495421	2.026803279	2.253500053	2.443335632	2.42367308	1.02796317108569	0.056140275448043	0.158297170115794	0.799740380418519
7	53BP1-R-E_GBL 9033119	0.527581404	0.414149216	0.447189633	0.612936859	1.050552055	1.108740373	0.511026562	0.15863949	0.532402986	0.828035478	0.700141171	0.405080249	0.325458531691351	0.626384002889228	0.748258573301894	0.25457699618671
8	ACC_pS79-R-V_GBL 9033120	-0.57885764	-0.233748493	-0.320963907	-0.71434633	-0.131859994	-0.147495708	-0.254613312	0.055406095	-0.095119164	-0.284704812	0.103723386	-0.074730725	0.605797437942094	0.0135163838460399	0.0929927208607542	0.903509709300051
9	ACC1-R-E_GBL 9033122	2.067749998	2.131352452	1.997631068	2.042372649	2.376219613	2.351210441	1.891714975	2.091528118	1.916082306	1.954505511	2.283903996	2.285255127	0.804005321921823	0.00146215978555826	0.0502246565844747	0.968614030560653
10	ACVRL1-R-C_GBL 9033123	-2.39347712	-2.496478418	-2.483454944	-2.41285243	-2.278983519	-2.273601164	-2.42564029	-2.409907793	-2.415450226	-2.328153301	-2.340224225	-2.396170117	0.949057236413681	0.429762896365401	0.564268841029382	0.401776984956742
11	Akt-R-V_GBL 9033124	2.225405304	2.145614054	2.201129737	2.160195917	2.728717486	2.822503785	2.400044874	2.712101764	2.453912248	2.627561394	2.999456216	3.032621703	1.07527907737063	0.0272907599535222	0.110346232421518	0.861899378718874
12	Akt_pS473-R-V_GBL 9033125	-0.653863977	-0.513456012	-0.717303348	-0.818486162	-1.021676408	-0.816462617	-1.439861257	-0.871879941	-0.841584388	-1.57590177	-1.483385257	-1.201046694	0.727036110223458	0.198838023309589	0.305645081671311	0.60963115267777
13	Akt_pT308-R-V_GBL 9033126	-1.904877364	-1.820427943	-1.794919792	-1.624899518	-1.653008094	-1.573262435	-1.797029701	-1.508023828	-1.330374877	-1.74114787	-1.429278038	-1.280364804	0.233777263236432	0.424021389925586	0.561012915901544	0.406351542417711
14	AMPK_alpha-R-C_GBL 9033127	0.081079552	0.10519685	-0.004907575	0.004542461	0.294619691	0.327751501	-0.609284069	-0.489706982	-0.627991419	-0.576980024	-0.328909891	-0.300616646	-7.26941802984125	0.00175427433664983	0.0502246565844747	-0.965604061083562
15	AMPK_pT172-R-V_GBL 9033128	-1.515871066	-1.26730796	-1.54534978	-1.067566707	-1.289775671	-1.303264668	-1.696426913	-1.827753336	-1.801395106	-1.717398566	-1.510380115	-1.534674176	0.26434686771163	0.736542045419306	0.822631375403381	0.177502845842043
16	Annexin_VII-M-V_GBL 9033252	-1.633209696	-1.721779904	-1.758025335	-1.712623822	-1.673659077	-1.69428278	-1.765355126	-1.815820671	-1.87368953	-1.844910591	-1.852013252	-1.790495726	0.823468681656378	0.102910114639291	0.21351419887062	0.725181268120377
17	AR-R-V_GBL 9033129	-1.102314954	-1.160559046	-1.256405677	-1.296627956	-1.068248089	-1.109031	-1.725202103	-1.725206574	-1.721337685	-1.746598945	-1.634334492	-1.589926656	1.49863007210295	0.157052027297628	0.280606172247135	0.65611491416825
18	ARHI-M-E_GBL 9033299	-0.170615174	-0.156521939	-0.154628619	-0.080075884	-0.060354325	0.007581029	-0.093498749	-0.136855498	-0.119567444	-0.132328841	-0.148018863	-0.180066997	-1.17979062489536	0.0189978049355427	0.0933606413975242	-0.885243990619099
19	B-Raf-M-C_GBL 9033273	2.20583236	2.054486129	2.231168692	2.061881623	2.144216635	2.272760431	2.38988752	2.413632207	2.395119214	2.518043194	2.377281073	2.489403919	-0.234219112366977	0.791312550554195	0.866915660479755	-0.140040425533134
20	Bad_pS112-R-V_GBL 9033130	-0.568906093	-0.3329234	-0.537088844	-0.62015385	-0.374378712	-0.43592368	-0.727213297	-0.368117582	-0.544065913	-0.777037262	-0.467542506	-0.587119243	0.87131271779595	0.00933238021201022	0.0764366379269409	0.920050448351579
21	Bak-R-E_GBL 9033131	0.691779472	0.757817449	0.748530597	0.832692215	1.129567505	0.986989853	0.759278722	0.817465427	0.685254158	0.877870507	1.131452002	0.959820545	1.10338147991276	0.00369396087087271	0.0502246565844747	0.949955842104068
22	Bax-R-V_GBL 9033132	0.799253793	0.861143807	0.866270513	0.97821982	1.402062757	1.432380921	-0.183694607	-0.071532087	-0.126660668	-0.109037847	0.217446425	0.135630532	-0.39102069742051	0.0025433363391888	0.0502246565844747	-0.95853530088689
23	Bcl-2-M-V_GBL 9033253	-2.397408839	-2.504426632	-2.418145414	-2.385944809	-2.425569345	-2.438489225	-2.595257564	-2.698219203	-2.629099329	-2.658804869	-2.754030084	-2.722253581	0.344753783852451	0.366729676582149	0.504620034977037	0.453209859655667
24	Bcl-xL-R-V_GBL 9033133	-0.223267555	-0.161909858	-0.229125148	-0.130108894	0.141307363	0.101488702	-0.295307438	-0.24280543	-0.367012419	-0.225082219	0.038994417	-0.013943741	1.32928258004607	0.000170782255804366	0.029374547998351	0.989310661129301
25	Beclin-G-C_GBL 9033285	-0.539671681	-0.598628935	-0.5930824	-0.607409975	-0.752425003	-0.744022992	-0.691522323	-0.758077825	-0.750453246	-0.791502696	-0.875427198	-0.83251898	1.63861258547707	0.00412709118797366	0.0502246565844747	0.947077389305794
26	beta-Catenin-R-V_GBL 9033140	1.409201947	1.283719846	1.308583462	1.351514874	2.08059162	2.098345286	2.405707781	2.554607929	2.266380716	2.512974345	3.11731552	3.026549372	1.82144832590155	0.00479530419868164	0.0515495201358276	0.942913378746489
27	Bid-R-C_GBL 9033134	-0.378367427	-0.327205304	-0.426612118	-0.378358501	-0.12523926	-0.101044522	-0.14776079	-0.086067387	-0.220603932	-0.088876362	0.040589807	0.051281028	0.493157198023442	0.00324613636089942	0.0502246565844747	0.953112358047381
28	Bim-R-V_GBL 9033135	-1.027820801	-1.201957533	-1.199732106	-1.21433702	-0.961341924	-0.986071663	-1.117635934	-1.128741871	-1.215976879	-1.285413525	-1.099668618	-1.131796521	1.31283142061961	0.098354851759036	0.211462931281927	0.731650802150975
29	BRCA2-R-C_GBL 9033136	3.982156902	4.004996031	3.947705285	4.05721974	4.433428153	4.402954797	3.964807551	3.88824096	3.840843862	4.15273454	4.23361024	4.1106262	1.10465659914116	0.0609122740114169	0.161183248153288	0.79107937786538
30	c-Jun_pS73--V_GBL 9033176	0.185076192	0.265395776	0.443152891	0.327705177	0.270985552	0.225280186	-0.962094647	-0.837965791	-0.679234917	-0.968590011	-1.052300538	-1.05400149	-2.42204949892326	0.0907342107975859	0.200926864344931	-0.742779807364915
31	c-Kit-R-V_GBL 9033177	-1.550797083	-1.600861842	-1.559013238	-1.57335784	-1.573016661	-1.622023713	-1.517401847	-1.623315479	-1.556757327	-1.587778807	-1.660323425	-1.675044237	0.348676135321243	0.0501486865237871	0.147712838662065	0.811111398543732
32	c-Met-M-E_GBL 9033305	0.289572933	0.277500483	0.303356765	0.295959402	0.346989878	0.374943774	0.358209187	0.36644222	0.293634142	0.295698856	0.318724352	0.33787753	-0.231672466200951	0.771964226176459	0.856631270337748	-0.153222934497097
33	c-Met_pY1235-R-V_GBL 9033182	-0.510006607	-0.637641122	-0.554926962	-0.475849924	-0.520597664	-0.533678289	-0.55061112	-0.591669729	-0.513605947	-0.476933841	-0.494043468	-0.505133803	1.14303813580236	0.051773306678773	0.148416812479149	0.807968793213677
34	c-Myc-R-C_GBL 9033186	0.74203438	0.815687648	0.963803133	0.683497377	0.519333219	0.592711316	1.303891028	1.214322712	0.969716659	1.416329106	1.23640681	1.083383997	-0.73879141478625	0.409018204019503	0.554934278355302	-0.418403270324424
35	C-Raf-R-V_GBL 9033220	1.929157377	1.954621758	2.059465511	2.002819141	1.920666084	1.994450311	2.25706787	2.324909905	2.410298641	2.512037824	2.337909916	2.370506269	0.473449200048604	0.145709302748151	0.269483871749269	0.669603647373856
36	C-Raf_pS338-R-E_GBL 9033221	0.447346849	0.492224011	0.530845074	0.617262814	0.334842228	0.26723103	0.849645874	0.91502084	0.967122535	0.920725892	0.808198519	0.753774636	2.78836867828775	0.0121600621886487	0.0909361172368513	0.908558360389987
37	Caspase-7_cleavedD198-R-C_GBL 9033139	-1.852826066	-1.99964698	-1.840754931	-1.834642887	-1.452016298	-1.495410041	-1.588801337	-1.52551438	-1.439963972	-1.290315291	-1.156535978	-1.022587352	0.748282037410464	0.0224461611772739	0.0998836436865924	0.87504203702641
38	Caspase 8-M-E_GBL 9033254	0.33653345	0.289913084	0.361669286	0.376786556	0.381499933	0.374029247	0.462515375	0.455240709	0.500462196	0.499701564	0.366816474	0.423040422	-0.198901324341744	0.69082637385542	0.792147575354215	-0.209166122600264
39	Caveolin-1-R-V_GBL 9033141	4.433064337	4.336139402	3.98680949	4.062201709	4.66918704	4.75774941	2.125830605	2.036232875	1.79351493	1.846162138	2.115369189	2.025665826	0.880611785163132	0.0459421793202513	0.147712838662065	0.819475293543474
40	CD31-M-V_GBL 9033255	-3.188973764	-3.24920515	-3.196993541	-3.125052538	-3.253059781	-3.368298448	-3.153387071	-3.254230966	-3.209702863	-3.155473236	-3.336496079	-3.404182394	0.746629857650535	0.00748030699344943	0.0643306401436651	0.9285256536477
41	CD49b-M-V_GBL 9033256	-1.053476653	-1.114166131	-0.991751779	-0.972318414	-0.804927751	-0.761360409	-0.061278217	-0.116740803	-0.061480625	-0.06491343	-0.116971581	-0.036411183	0.062222921038028	0.626758433280545	0.748258573301894	0.254310096428691
42	CDK1-R-V_GBL 9033142	0.093843264	0.122257983	0.087853874	0.0266832	0.301613449	0.429658415	-0.248853147	-0.09235089	-0.0945384	-0.146288995	0.184088	0.173472435	-2.08464275235844	0.0150510977056797	0.0933606413975242	-0.898083706042965
43	Chk1-R-E_GBL 9033143	-0.428990898	-0.356317962	-0.490336972	-0.314597217	-0.392884752	-0.326542728	-0.190455451	-0.182710672	-0.31086062	-0.292782262	-0.078057765	-0.124902838	0.0920159892169091	0.586019673872427	0.729479052983128	0.28358923607168
44	Chk1_pS345-R-C_GBL 9033144	-0.62093785	0.574563694	0.193777999	0.20440176	0.09918334	0.072135387	-0.68332856	0.034834284	-0.256841652	-0.198293635	-0.121123474	-0.410370319	1.61036559654761	0.00653968733490991	0.0599583373513696	0.933223926130906
45	Chk2-M-E_GBL 9033257	-0.503825944	-0.616549067	-0.619047454	-0.605155895	-0.479286599	-0.470163321	0.590867744	0.562538146	0.574686424	0.49787044	0.508208238	0.522010437	0.465469910837573	0.686333554711994	0.792147575354215	0.212300532480655
46	Chk2_pT68-R-E_GBL 9033145	-1.732356857	-1.179026693	-1.169625117	-1.296467343	-1.432872081	-1.404457614	-1.744749495	-0.45802513	-0.777243524	-1.079718925	-1.102991497	-1.109584906	0.465385120636291	0.00438005726027395	0.0502246565844747	0.945464665250098
47	Claudin-7-R-V_GBL 9033146	-0.917227962	-1.011482372	-0.971872205	-0.968097373	-0.931302853	-0.946769951	1.771854848	1.574669534	1.523699772	1.740548366	1.706360906	1.893413146	-0.297284364436236	0.191575284329863	0.305645081671311	-0.617395511545855
48	Collagen_VI-R-V_GBL 9033293	-1.02187133	-0.927583298	-0.987506696	-1.06905571	-1.400230634	-1.312151894	-1.411782681	-1.479127238	-1.39531833	-1.538872538	-1.627620668	-1.593358582	2.38538611874229	0.0275865581053794	0.110346232421518	0.861134415575731
49	Cyclin_B1-R-V_GBL 9033148	3.500607891	3.464710728	3.697738065	3.80653162	4.012035446	4.288854526	2.625335651	3.382575149	3.664671562	3.888770889	4.06515568	4.12424869	0.341361246382703	0.0506689388433826	0.147712838662065	0.810099977322103
50	Cyclin_D1-R-V_GBL 9033149	-0.61625198	-0.68488166	-0.496896317	-0.48431674	-0.500443961	-0.537079018	-0.487404008	-0.651514044	-0.448100613	-0.405678786	-0.390755617	-0.384164395	0.561283582059408	0.0166833254663751	0.0933606413975242	0.89259802532837
51	Cyclin_E1-M-V_GBL 9033258	0.764590653	1.022921669	1.268138585	1.255281769	0.878607761	0.862671944	0.387419629	0.438308984	0.389699533	0.254119788	0.25935015	0.298558541	-0.0324178593324911	0.965079935857635	0.976603103959328	-0.0232842506628633
52	DJ-1-R-E_GBL 9033150	0.542994885	0.539576412	0.534299909	0.478888407	0.533218846	0.567450357	0.962321106	0.888097363	0.854870881	0.714775525	0.804644978	0.850427856	0.448856925812636	0.107316239737031	0.219742776604397	0.719043118351586
53	Dvl3-R-V_GBL 9033151	0.123809527	0.116056675	0.261763314	0.263175554	0.459114207	0.462115724	0.24895859	0.296124402	0.315258674	0.39945553	0.39344253	0.467744291	3.3233714111638	0.0243189721741739	0.104571580348948	0.869815089655862
54	E-Cadherin-R-V_GBL 9033137	-3.878286548	-4.109789252	-4.395319954	-4.441069644	-3.950785804	-4.097866027	-0.853431954	-1.033899019	-1.172065893	-1.118990118	-0.824995808	-0.828449311	0.286249547126249	0.0188695249959124	0.0933606413975242	0.885639930066635
55	eEF2-R-C_GBL 9033152	2.751783168	2.718758636	2.831891157	2.777918483	2.893541195	2.971375435	3.341552035	3.573560138	3.396693482	3.514973758	3.568331532	3.719013047	0.518100308108978	0.199024704344109	0.305645081671311	0.609433125865752
56	eEF2K-R-V_GBL 9033153	-0.373478684	-0.27191214	-0.29111425	-0.262069812	-0.243103364	-0.201773469	-0.127335581	-0.151760191	-0.140595337	-0.093601174	-0.145075325	-0.024974516	0.217630557861744	0.273510509111411	0.395326114009771	0.535518271644057
57	EGFR-R-V_GBL 9033154	-0.18917933	-0.117104645	-0.085151316	-0.083915057	-0.12926931	-0.090667049	0.298725162	0.422723761	0.444144236	0.397230933	0.426917154	0.420852075	-1.00514323461503	0.0408305532002215	0.146309482300794	-0.830134939399477
58	EGFR_pY1068-R-C_GBL 9033155	-2.144534927	-2.032101957	-2.282075808	-2.199755466	-2.28565381	-2.354017889	-1.002460921	-1.263949091	-1.365987394	-1.581553834	-1.386049121	-1.676906593	0.140266681334155	0.192129536094331	0.305645081671311	0.616798763336269
59	EGFR_pY1173-R-V_GBL 9033156	-0.399826254	-0.359478842	-0.322886582	-0.251876044	-0.293784288	-0.331628339	-0.494001474	-0.418282375	-0.378849907	-0.332536049	-0.37925726	-0.435959288	1.06379753996156	0.00542214966205669	0.0548593965808088	0.939259016632176
60	eIF4E-R-V_GBL 9033157	-0.014566698	-0.081872701	0.062248495	0.058004189	0.084880085	0.061482395	0.049044778	0.07836566	0.220122613	0.156171619	0.236813064	0.254311388	-2.09550106940325	0.0353762471700123	0.132276402461785	-0.842223706670903
61	eIF4G-R-C_GBL 9033158	3.011896687	2.989773257	3.16457231	3.003508213	3.008192841	2.889073201	3.125186018	3.292304006	3.221613043	3.210108738	3.266435523	3.235683129	-0.209685193007677	0.80355179080841	0.874752582399029	-0.131727388616736
62	ER-alpha-R-V_GBL 9033159	-3.807277088	-3.406627111	-3.615066302	-3.602194661	-3.568338382	-3.516948065	-3.766907057	-3.598598834	-3.5452143	-3.593442999	-3.600592871	-3.646472822	1.09092411055363	0.172694535634033	0.303096531929118	0.638171489410721
63	ER-alpha_pS118-R-V_GBL 9033160	-0.39940185	-0.450749224	-0.414825533	-0.417301516	-0.44238933	-0.431803608	-0.353950811	-0.380603431	-0.391007569	-0.42812836	-0.487496387	-0.483862054	0.144046455433004	0.343130397866594	0.479824621406945	0.473241798824189
64	ERCC1-M-E_GBL 9033259	-1.518749921	-1.491059473	-1.472301115	-1.455978828	-1.497117734	-1.47535831	-1.590897544	-1.550765131	-1.551796668	-1.504258567	-1.519486257	-1.478521314	0.395437259984085	0.132117972585227	0.252492125385101	0.686373500501223
65	FASN-R-V_GBL 9033161	1.476578545	1.5377114	1.510895372	1.547907955	1.312630832	1.430980541	2.168621701	2.264336584	2.145920077	2.190968343	2.093616786	2.163403049	1.79589561779127	0.0663771817838231	0.165461960388661	0.781534859212908
66	Fibronectin-R-V_GBL 9033316	-0.577384704	-0.866796592	-0.726176505	-0.632681625	-0.606372247	-0.563210229	-2.171394564	-2.267363702	-1.985707004	-1.956766316	-2.025647924	-1.881062842	1.84189774619269	0.198243407076132	0.305645081671311	0.610262415396814
67	FOX03a-R-C_GBL 9033163	-1.654337502	-1.687123019	-1.641752417	-1.647159023	-1.773428578	-1.755008116	-1.882555766	-1.878223843	-1.825456437	-1.836974473	-1.87321791	-1.908248862	1.41706696030582	0.149024245967357	0.272682662833887	0.665616671576679
68	FoxM1-R-V_GBL 9033164	1.57520697	1.582914953	1.787060433	1.888202741	2.056566838	2.173315356	0.302936826	0.659077833	0.946465396	1.023146378	0.970727684	1.047493691	0.131158545634135	0.0493846651121633	0.147712838662065	0.812605587815007
69	G6PD-M-V_GBL 9033260	-0.310241648	-0.443966232	-0.416650432	-0.492702555	-0.424989561	-0.419952924	-0.807615519	-0.950110092	-0.894795516	-0.922862033	-0.890847445	-0.866564433	2.77672990310585	0.0226480354870762	0.0998836436865924	0.87446886315403
70	Gab2-R-V_GBL 9033165	0.277262858	0.268166363	0.371755712	0.239678293	0.373736817	0.478189529	-0.612342984	-0.636107076	-0.548133796	-0.683725646	-0.621410334	-0.550375105	-3.12502854930167	0.0440534721030349	0.147712838662065	-0.823346192399317
71	GAPDH-M-C_GBL 9033261	2.81880475	2.673172594	2.103998332	1.913765703	2.085430489	2.34925903	2.20003031	2.227226395	1.628138157	1.789246684	1.522683123	1.679197262	0.77851546895336	0.0367657892196703	0.134547143527304	0.839065468280473
72	GATA3-M-V_GBL 9033262	0.021739312	0.012570053	0.047243365	-0.024318727	0.06264377	0.060982333	-0.280649753	-0.357092571	-0.42531813	-0.479281958	-0.499269181	-0.499452453	1.36343053079238	0.592145964304249	0.729479052983128	0.279153888941357
73	GSK3-alpha-beta-M-V_GBL 9033263	2.027686462	1.965034343	2.004152934	1.914018374	1.968268992	2.021461797	1.88332913	1.907506032	1.91926584	1.910050482	1.791675821	1.81774022	-0.170737547148828	0.660731222265028	0.778395686504006	-0.230247984344352
74	GSK3-alpha-beta_pS21_S9-R-V_GBL 9033167	0.718217288	0.757251539	0.666698304	0.766734072	0.561839243	0.382122211	1.133146254	1.209318701	1.319265914	1.196539692	1.073102768	1.064598464	1.49561067267375	0.191816101791236	0.305645081671311	0.617136142545479
75	GSK3_pS9-R-V_GBL 9033166	0.735407031	0.857976018	0.840388212	0.791101049	0.476021633	0.406415472	0.755252798	0.817014707	0.924099798	0.769485256	0.704028819	0.741322469	1.81987569393609	0.117475225943751	0.234950451887502	0.705299791722736
76	HER2-M-V_GBL 9033304 (some saturation)	1.842585787	1.59810879	1.68407091	1.488159708	1.828488972	1.878727908	2.078193909	2.101594809	1.971535566	2.039161622	2.068759763	2.04452387	0.408849211875715	0.843965777679196	0.896001868016799	0.104402135888831
77	HER2_pY1248-R-C_GBL 9033168	-0.569080212	-0.661569657	-0.605135443	-0.624296844	-0.634475025	-0.662629946	-0.357786164	-0.454013681	-0.40089559	-0.562925848	-0.44404233	-0.544461653	0.189279228325961	0.141257428261281	0.264089974575439	0.675019606126815
78	HER3-R-V_GBL 9033169	0.030292855	-0.061344906	-0.064308959	-0.199353601	0.106510736	0.034687401	-0.081998227	-0.147247734	-0.155871282	-0.202399947	-0.275538874	-0.14693624	0.430282766439805	0.855383062223872	0.897109065259183	0.0967128221192104
79	HER3_pY1298-R-C_GBL 9033170	0.431877243	0.342208361	0.514702002	0.444148241	0.388134689	0.311101374	0.578073073	0.496083549	0.589474073	0.561626413	0.455218474	0.413428224	1.20840045519514	0.0208827898136492	0.0997733291096572	0.879566955325938
80	Heregulin-R-V_GBL 9033171	-0.692011817	-0.717320806	-0.667347278	-0.601630616	-0.570944517	-0.671445063	-1.217225516	-1.237411882	-1.177607966	-1.167387854	-1.293519437	-1.310230698	-0.132425968575943	0.88135766549219	0.907745619548842	-0.0792608694736895
81	IGFBP2-R-V_GBL 9033172	-1.944598186	-2.044355074	-1.779604437	-1.712934015	-1.923187709	-1.968525742	-0.124934634	-0.269145377	-0.207726791	-0.204824994	-0.320879096	-0.285957949	0.037270347190804	0.524305966065031	0.668004638245818	0.328999759602462
82	INPP4B-G-E_GBL 9033286	-0.649907937	-0.796886652	-0.786104096	-0.794834083	-0.891252591	-0.883551625	-0.240374185	-0.299310244	-0.299271678	-0.344826812	-0.400410825	-0.381518695	0.514265624019373	0.00389468053614734	0.0502246565844747	0.948602403535271
83	IRS1-R-V_GBL 9033173	0.455201658	0.417027605	0.428126848	0.288442847	0.405000159	0.348519287	0.900931609	0.802482488	0.787177685	0.775297214	0.640836837	0.797727573	0.364810134979906	0.630799378655666	0.748258573301894	0.251432100910415
84	JNK_pT183_pT185-R-V_GBL 9033174	-0.740072867	-0.612608976	-0.803338149	-0.822602371	-0.991394065	-1.025231883	-1.426396558	-1.038871169	-1.14609217	-1.544201158	-1.523154342	-1.497141977	1.00465651439663	0.103033014571288	0.21351419887062	0.725008499614971
85	JNK2-R-C_GBL 9033175	-0.382163309	-0.565274816	-0.335384455	-0.53115035	-0.508123455	-0.399526431	0.006484008	-0.115776654	-0.066742969	-0.099825802	-0.143698158	-0.041958532	-0.0215967973339719	0.0911179966215386	0.200926864344931	-0.742209590501766
86	Lck-R-V_GBL 9033178	-1.116717088	-1.186769776	-0.939663851	-0.913536591	-1.109272228	-1.150381509	-0.565019255	-0.671054999	-0.478265501	-0.522012235	-0.702368859	-0.803186959	0.369327545460099	0.0641431040577221	0.164665879073555	0.785391529720566
87	MAPK_pT202_Y204-R-V_GBL 9033179	-0.896898014	-0.077529292	-0.170443841	-1.130423498	-0.645385027	-0.765953733	-0.341545704	-0.044691249	0.117181232	-0.208816396	-0.308394276	-0.127168729	0.670793535659426	0.0972518018464514	0.211462931281927	0.733237266251693
88	MEK1-R-V_GBL 9033180	0.209645847	0.414464673	0.623664551	0.577653962	0.56332887	0.507351946	0.028293945	0.251504915	0.367764778	0.365250606	0.35750639	0.322518921	0.152834349066383	0.000398649015395846	0.0342838153240428	0.983653070711205
89	MEK1_pS217_S221-R-V_GBL 9033181	-1.76789321	-1.514256747	-1.564935133	-1.818540592	-1.838097377	-1.853979744	-1.354468801	-1.371990746	-1.415527008	-1.518775564	-1.512794292	-1.575135618	0.901683715262275	0.11206269064707	0.226762150485836	0.712553961657966
90	MIG-6-M-V_GBL 9033306	0.924741646	0.906867952	1.032446087	0.992087387	0.799079915	0.805236821	1.850678884	1.722314574	1.67071391	1.656076721	1.53338003	1.560927665	0.84951156499133	0.298196818795368	0.423883081262837	0.512824521857179
91	MSH2-M-E_GBL 9033267	0.778390883	0.781893423	0.860278206	0.877339111	0.755741935	0.818260714	0.123431941	0.166524918	0.248293127	0.195358473	0.097529135	0.058615025	0.0698977643771456	0.184800823179068	0.305632130642304	0.624747882561009
92	MSH6-R-E_GBL 9033183	3.311856341	3.117983091	3.392317429	3.145613596	3.203995953	3.173772598	2.722731912	2.690752488	2.719136674	2.68150277	2.675702769	2.658239324	2.63594922432687	0.07729933939192	0.182129950348085	0.76347609932645
93	mTOR-R-V_GBL 9033184	0.806372997	0.733417453	0.927300011	0.924437785	0.839457393	0.907088732	1.02287266	0.982006228	1.110539643	1.103727446	0.995670612	1.02751863	1.49378461449	0.0429767213135351	0.147712838662065	0.825587644888699
94	mTOR_pS2448-R-C_GBL 9033185	-0.163217505	-0.214616359	-0.282204853	-0.264028791	-0.459522093	-0.300313696	-0.060538432	-0.127410043	-0.208674721	-0.260330418	-0.271368809	-0.248196765	0.351578914051183	0.0586293083864351	0.160388155069751	0.795182383374876
95	MYH11-R-V_GBL 9033295	1.549751434	1.513049432	1.47965009	1.459524847	1.592038892	1.573733044	1.431606	1.395010376	1.282131475	1.298107459	1.235650501	1.245004371	-0.119066375616775	0.708097128523243	0.797793805992441	-0.197156448414077
96	Myosin IIa pS1943-R-V_GBL 9033296	3.606627871	3.437562519	3.497455129	3.415576251	3.761567167	3.820641856	2.734197237	2.723376119	2.715771803	2.901000891	2.884029254	2.768895096	0.175058705445129	0.831488765559398	0.893850422976352	0.11281948734105
97	N-Cadherin-R-V_GBL 9033291	-1.731342463	-1.806854253	-1.819897036	-1.843197174	-1.888858621	-1.8720066	-2.073791162	-2.121520049	-2.08082083	-2.103862835	-2.207026784	-2.079196449	0.750878051588667	0.244514730280624	0.362556324209201	0.563206998324827
98	N-Ras-M-V_GBL 9033274	-1.68555991	-1.775755972	-1.731178387	-1.631738177	-1.775399697	-1.777046271	-1.933427341	-1.926611781	-1.852525166	-1.875444775	-2.001617464	-2.020314836	0.646577480993253	0.184416248826652	0.305632130642304	0.625168577441861
99	NDRG1_pT346-R-V_GBL 9033297	-0.597638331	-0.94431953	-0.906016223	-0.975303861	-1.906828465	-1.389439396	-1.270719884	-2.082986571	-1.96506487	-1.856979295	-1.412051047	-1.296381926	-0.836843001094105	0.551133602590108	0.697021909158078	-0.309087129497486
100	NF-kB-p65_pS536-R-C_GBL 9033191	-0.220974808	0.3827996	-0.093826273	-0.03014116	-0.63151679	-0.706609681	-0.702758566	-0.361100622	-0.632790735	-0.738265556	-0.66848096	-0.980407169	5.27231692840408	0.0484857337169248	0.147712838662065	0.814377415466657
101	NF2-R-C_GBL 9033190	3.24371671	3.032262941	3.248285747	3.067401949	3.347116896	3.460326749	1.409425537	1.409108438	1.43192235	1.43918888	1.336915471	1.330924107	-1.19053195695922	0.0587468242406647	0.160388155069751	-0.794969408022004
102	Notch1-R-V_GBL 9033192	-0.465299936	-0.51047815	-0.377832722	-0.303550225	-0.48307226	-0.519449177	-0.239489143	-0.282691832	-0.25071033	-0.039534388	-0.11366363	-0.080960411	0.128598528493054	0.563667425923607	0.707670052984382	0.299877348604385
103	p21-R-V_GBL 9033287	0.205046138	0.216996167	0.579026269	0.698712079	0.9827631	1.199250547	0.561582866	0.667929033	1.134416975	1.443781564	1.376503868	1.481673055	2.48901904468855	0.010382932300678	0.0811756525325734	0.915606193267422
104	p27-R-V_GBL 9033193	-0.496219652	-0.544353628	-0.607363613	-0.49606084	-0.55491109	-0.581377675	-0.539582535	-0.648510041	-0.654455114	-0.550047926	-0.63667751	-0.564098692	0.603876763782621	0.156304803649292	0.280606172247135	0.656990490547596
105	p27_pT157-R-C_GBL 9033194	-0.409630282	-0.454444317	-0.490283797	-0.484916066	-0.577047923	-0.506009577	-0.35728457	-0.405614886	-0.393852952	-0.485274668	-0.502810581	-0.536785873	0.510544193157897	0.0885707073724536	0.200449495632395	0.746014673011075
106	p27_pT198-R-V_GBL 9033195	-0.102559402	-0.181555519	-0.134881147	-0.247047607	-0.353386544	-0.294452217	0.04266999	-0.013056744	0.011403693	-0.084798402	-0.044996055	-0.144727823	-0.444632019820908	0.0832159062538864	0.190841811675579	-0.75417715797151
107	p38_MAPK-R-V_GBL 9033196	2.70420723	3.000842995	2.985568288	3.030969871	3.076546397	3.258876461	3.136520469	3.261645935	3.174927061	3.226067819	3.295827454	3.302453379	2.70110218509273	0.0253146858690735	0.106198194377577	0.867114137979942
108	p38_pT180_Y182-R-V_GBL 9033298	-0.892637008	-1.028689718	-1.099007618	-1.120598564	-1.212202954	-1.075250934	-0.807425568	-1.033788753	-1.066130213	-1.050723277	-0.965279402	-0.944715495	0.625946677359376	0.18335432475721	0.305632130642304	0.626332132749495
109	p53-R-E_GBL 9033198	-1.292403987	-1.252716261	-1.204153573	-1.141807254	-1.286327709	-1.356009976	-1.271447588	-1.147836013	-1.155413536	-1.272963151	-1.259670031	-1.32327071	0.431909386742039	0.412974346683015	0.554934278355302	0.415211304292445
110	p70S6K-R-V_GBL 9033199	0.899143548	0.946416373	1.081241921	1.044933946	0.975988117	0.964590245	1.575296074	1.596052992	1.517175533	1.62453856	1.534543775	1.622641673	-0.703881328432343	0.603953814772114	0.733066511012665	-0.270638442771158
111	p70S6K_pT389-R-V_GBL 9033200	-1.534222095	-1.613656984	-2.01027022	-1.574437659	-2.318070459	-2.308616455	-1.316818491	-1.709930648	-1.836841551	-1.67555593	-1.596132497	-1.804184992	0.766736899573028	0.362497881635297	0.502819642268315	0.456767555453012
112	p90RSK-R-C_GBL 9033201	0.006679436	0.0442088	0.05967634	0.122380753	0.189256034	0.193080614	0.12325292	0.134598335	0.206409262	0.170995086	0.236291539	0.209372489	26.1815437597627	0.0478678274836308	0.147712838662065	0.815604187110555
113	p90RSK_pT359_S363-R-C_GBL 9033202	0.01636457	-0.042802874	-0.000709564	-0.037811434	-0.100595613	-0.170127466	0.197417205	0.16049853	0.122583276	-0.015430796	0.05612761	0.010011637	6.40429176288989	0.158248829697512	0.280606172247135	0.654716201145255
114	PARP_cleaved-M-E_GBL 9033268	-0.868530299	-0.977688012	-0.915186271	-0.838248706	-1.110350782	-1.149199258	-0.841176112	-0.83171347	-0.867426703	-0.829842239	-0.991143135	-0.963630247	1.5617780461222	0.0150274599270486	0.0933606413975242	0.898165199128938
115	Paxillin-R-C_GBL 9033203	1.047233947	1.027641616	1.080628198	0.905936732	0.941494688	0.981967153	1.215853685	1.134490816	1.07517777	1.060831912	0.888918863	0.950123435	0.366334136356942	0.240654043721176	0.359934743652541	0.566988295837337
116	PCNA-M-C_GBL 9033269	0.362069657	0.342984665	0.303849153	0.457518219	0.299455977	0.299982423	0.609871986	0.575413542	0.489077703	0.825424954	0.515457015	0.657679738	0.721650007149976	0.0329866854107585	0.126082442014455	0.847794619691351
117	PDCD4-R-C_GBL 9033204	0.638771267	0.586740763	0.570362803	0.708230874	1.448456095	1.468502292	0.843979623	0.70636639	0.698466927	0.894120886	1.20558229	1.253952258	2.3032465811903	0.000881949500342226	0.0502246565844747	0.975652985441024
118	PDK1-R-V_GBL 9033205	-0.886378595	-0.969970037	-0.928144032	-0.949428492	-0.959677946	-0.866658102	-0.890290866	-0.88276683	-0.969822698	-0.853042148	-0.924746116	-0.833159085	0.288991170913665	0.509014666309674	0.653362108994507	0.340480515228549
119	PDK1_pS241-R-V_GBL 9033206	0.101234163	0.123411292	0.185008377	0.122154277	0.191044929	0.234222104	0.175484756	0.197755347	0.232236228	0.240625475	0.187891316	0.278616577	1.45556817539224	0.179617433991152	0.305632130642304	0.630449076031175
120	PEA15-R-V_GBL 9033207	1.174895593	1.125778458	1.225357846	1.114198611	1.056533685	1.073231806	0.46103764	0.432667552	0.438640913	0.448680029	0.475458116	0.423627194	-0.192899393373499	0.778441929729075	0.858282127650006	-0.148803677021175
121	PEA15_pS116-R-V_GBL 9033208	-1.21670763	-1.376121109	-1.087831695	-1.155223293	-1.026923795	-0.988957903	-1.180538346	-1.141043421	-0.862204322	-0.9437267	-0.8365908	-0.816891734	0.765090610298905	0.0182839555425539	0.0933606413975242	0.887463917400124
122	PI3K-p110-alpha-R-C_GBL 9033209	-0.999292579	-1.041760212	-1.016861896	-0.991335469	-0.989710892	-0.953911524	-1.15641941	-1.181798919	-1.141698461	-1.170047501	-1.13301179	-1.037436271	0.541083931880058	0.0438405196520758	0.147712838662065	0.823787447218853
123	PI3K-p85-R-V_GBL 9033210	1.696609969	1.737978776	1.802970078	1.961040358	2.051311274	2.172971493	1.683353001	1.716760929	1.760048528	1.740825661	1.843309448	1.784102084	2.61246143008393	0.0696552724521994	0.168853435298745	0.775981593103444
124	PKC-alpha-M-V_GBL 9033270	2.423127963	2.13827248	2.360450376	2.332687864	2.507634915	2.49694092	0.558900962	0.523020406	0.653064337	0.703615345	0.546030999	0.596303855	0.0336773912372055	0.888753986106877	0.909914795299897	0.074300737468979
125	PKC-alpha_pS657-R-C_GBL 9033211	-0.490235565	-0.362363598	-0.419212371	-0.301164672	-0.501538536	-0.526834643	-1.815735379	-1.748641901	-1.666146374	-1.78972807	-1.772368802	-1.713490555	-0.531794630358749	0.868414547147978	0.905256376420922	-0.0879504087497529
126	PKC-delta_pS664-R-V_GBL 9033212	-1.00806019	-0.981667582	-0.996540947	-1.021845835	-1.128664992	-1.104333843	-1.134332842	-1.161195088	-1.073052153	-1.122035253	-1.199297292	-1.244146309	0.874279023075887	0.0750091600137032	0.179188548921624	0.767161442491881
127	PKC-pan_BetaII_pS660-R-V_GBL 9033213	0.247814939	0.56074996	0.385198577	0.306924028	0.220975894	0.208622345	0.751874477	0.915810923	0.955573445	0.685270449	0.733746834	0.559309923	2.13800518374555	0.0697011273616911	0.168853435298745	0.775904767258073
128	PR-R-V_GBL 9033214	-0.856347046	-0.847129389	-0.826339366	-0.822163945	-0.894731826	-0.904576566	-0.895448748	-0.916497551	-0.879149961	-1.012339807	-1.026536717	-1.030472843	0.295564826461453	0.23005810599808	0.347105212558506	0.577491821626094
129	PRAS40_pT246-R-V_GBL 9033215	1.069915329	0.771895662	0.780025872	0.890751438	0.388055308	0.607865394	1.229597333	1.0901689	1.042910656	1.186230195	1.132757295	1.103292292	1.95538734821912	0.321581274062407	0.453376878186344	0.491970508133905
130	PTEN-R-V_GBL 9033216	-0.272279417	-0.336022508	-0.317587088	-0.249833413	-0.191717883	-0.182276616	0.122484409	0.075555481	0.091760559	0.133757618	0.162621142	0.087914943	-0.461914686946065	0.272802572481262	0.395326114009771	-0.536180328875706
131	Rab11-R-E_GBL 9033217	-1.368054094	-1.495285046	-1.430973983	-1.442755449	-1.529335648	-1.516498149	-1.423841691	-1.440990288	-1.389838574	-1.451044782	-1.482927051	-1.512456479	1.06879557057057	0.102359973175932	0.21351419887062	0.725955760270664
132	Rab25-R-V_GBL 9033219	-2.394236955	-2.558606132	-2.542326792	-2.446240036	-2.558412127	-2.532605434	-1.678026139	-1.658566189	-1.615311354	-1.727592622	-1.777963008	-1.728549197	0.0160118477594179	0.970925178936309	0.976603103959328	0.0193856424375168
133	Rad50-M-V_GBL 9033307	0.688009366	0.640456696	0.60270501	0.5522948	0.506205369	0.588215933	-0.139628206	-0.117054294	-0.206696517	-0.356636277	-0.367073871	-0.333401124	-0.102547001674771	0.0174109737192928	0.0933606413975242	-0.890236012985805
134	Rad51-M-E_GBL 9033272	-1.153129626	-1.190202927	-1.139559679	-1.148569877	-1.342854378	-1.329385379	-0.985408894	-0.824046328	-0.740512459	-0.729856171	-0.942172376	-0.97992496	0.43200229731414	0.176602976451264	0.305632130642304	0.633796129906747
135	Raptor-R-V_GBL 9033222	0.904342678	0.922283727	1.045905543	0.971111276	0.954249854	0.988796611	1.253244991	1.298663241	1.456460568	1.429356004	1.262756302	1.267692443	0.541495681269827	0.120559151605238	0.235638341773874	0.701231951528665
136	Rb-M-E_GBL 9033275	0.494466543	0.335227062	0.431960446	0.397237061	0.294707954	0.309683982	0.568391099	0.531580136	0.527045982	0.417999613	0.30328641	0.308500059	0.595780499027499	0.0662910729938181	0.165461960388661	0.781682398760482
137	Rb_pS807_S811-R-V_GBL 9033224	3.630532664	3.63693293	3.581568497	3.510457128	3.497332848	3.610851632	3.09823381	3.343466987	3.184559933	3.180227213	3.214503672	3.176907553	0.0649870661855201	0.849118049341501	0.896001868016799	0.100930694269594
138	RBM15-R-V_GBL 9033225	2.31889714	2.339097956	2.425150555	2.479681054	2.398218843	2.520663185	2.731387485	2.706165988	2.791004227	3.112462235	2.598118639	2.234746253	-0.0677711025864729	0.690757930630003	0.792147575354215	-0.209213839531514
139	Rictor-R-C_GBL 9033226	1.085847197	1.029949466	1.131833016	1.078515952	1.168625314	1.162193019	0.718283556	0.752639299	0.695098254	0.703975171	0.649577556	0.726657311	-0.703874054218314	0.133957910037048	0.253195170619476	-0.684061193718365
140	Rictor_pT1135-R-V_GBL 9033227	0.644310572	0.621693906	0.569387746	0.633184098	0.34014317	0.292868212	0.363256395	0.272531451	0.318326397	0.341131954	0.314686864	0.114166476	0.694293649891285	0.120118622267511	0.235638341773874	0.701810224124721
141	S6_pS235_S236-R-V_GBL 9033228	2.860000486	3.019090282	2.930148636	2.688310446	1.667521247	1.898072316	2.288528764	2.500817367	2.081086576	1.651038291	1.680589732	1.243111199	0.78126763375262	0.0635875970884951	0.164665879073555	0.786359988773361
142	S6_pS240_S244-R-V_GBL 9033229	2.071165148	2.038609765	2.244618441	2.01886991	1.491431745	1.683320878	2.289936772	2.505863918	2.091520664	1.951565411	1.874681959	1.578795677	0.586227958114656	0.192350379555093	0.305645081671311	0.616561184516383
143	SCD1-M-V_GBL 9033276	-1.768724784	-1.844552622	-1.843822503	-1.898518552	-2.101139454	-2.03178979	-1.345235331	-1.503034794	-1.444651505	-1.481846477	-1.619115279	-1.642357282	0.808487555998724	0.00662330470741874	0.0599583373513696	0.93279344610193
144	SETD2-R-E_GBL 9033230	-0.976408662	-0.985385525	-0.897863939	-0.893719013	-0.988818658	-1.058400205	-1.044169181	-1.032846902	-1.029742582	-1.005264803	-1.078931376	-1.100857901	1.66631991337977	0.0216478267894186	0.0998836436865924	0.877333189731729
145	SF2-M-V_GBL 9033277	-3.219790082	-3.337929792	-3.30132959	-3.255304769	-3.457348028	-3.512123608	-3.221210968	-3.314032751	-3.377164979	-3.331289447	-3.514929502	-3.553834965	0.860497891448006	0.00418897686878815	0.0502246565844747	0.946678469816413
146	Smac-M-E_GBL 9033278	0.639599355	0.605507817	0.685032523	0.66102213	0.721457532	0.792648252	0.625895035	0.587705377	0.690184506	0.639530429	0.651065417	0.628097032	0.676849822609617	0.493746071362858	0.638528753942944	0.352046443750533
147	Smad1-R-V_GBL 9033231	-0.109255755	-0.057952402	-0.025461793	-0.01386308	-0.070721088	-0.064026924	0.229112472	0.199466317	0.253337983	0.157298002	0.109119108	0.111552629	-0.0234175037185818	0.970291662794406	0.976603103959328	-0.0198081487970323
148	Smad3-R-V_GBL 9033232	0.800543085	0.719122692	0.828675061	0.747552648	0.827698992	0.762829705	0.910820862	0.865695899	0.949093417	0.918268569	0.86666187	0.848140975	0.519918619290602	0.438392585139688	0.571238823060806	0.394938666894977
149	Smad4-M-V_GBL 9033279	-0.815653128	-0.986398963	-0.971486976	-0.904617813	-1.016236271	-1.070228793	-0.562996212	-0.630700954	-0.627383955	-0.528500178	-0.759439274	-0.763719702	0.535341195760213	0.0324032466194552	0.126082442014455	0.849183431251822
150	Snail-M-E_GBL 9033280	-0.352137632	-0.247239651	-0.32492178	-0.436276969	-0.801895434	-0.707817013	-0.086456277	0.052230576	-0.049992402	-0.033396564	-0.410664556	-0.150047365	0.30498571183724	0.0186441539406887	0.0933606413975242	0.886338680585999
151	Src-M-V_GBL 9033281	-0.222319051	-0.245637785	-0.318114134	-0.120846881	-0.491675734	-0.574359767	-0.620194268	-0.733749724	-0.741813507	-0.782326246	-0.798365482	-0.844269601	3.75665679759878	0.208864108578715	0.317917050226009	0.59910064480558
152	Src_pY416-R-C_GBL 9033233	0.523084583	0.651896138	0.666243184	0.607801258	0.692175394	0.674823056	1.503151265	1.531132359	1.547598162	1.534438619	1.452250604	1.497574019	-1.04115531096205	0.701969934535256	0.797793805992441	-0.20141018295255
153	Src_pY527-R-V_GBL 9033234	-0.670843816	-0.704010937	-0.609176734	-0.594748467	-0.673129824	-0.587380612	-0.93639357	-1.048593892	-0.959865389	-0.828174484	-0.996308499	-0.913627322	0.718384721716297	0.0599866661703061	0.161183248153288	0.792734243529871
154	STAT3_pY705-R-V_GBL 9033235	-0.981760932	-1.068074656	-1.06158724	-1.036577226	-0.947548656	-0.907949302	-1.599219429	-1.693782137	-1.693750962	-1.637858758	-1.690570512	-1.655385708	0.768497627211925	0.593762019869988	0.729479052983128	0.277985879521727
155	STAT5-alpha-R-V_GBL 9033236	0.660806786	0.772800218	0.80506418	0.666332433	0.653954358	0.801398332	-0.557838339	-0.544018031	-0.556210721	-0.578817717	-0.629790741	-0.631783806	-0.197622987079849	0.81680470691178	0.883587481690731	-0.122746659492501
156	Stathmin-R-V_GBL 9033237	-0.021523404	-0.135567765	-0.038991505	-0.10851025	-0.102105235	-0.198952215	-0.194042325	-0.251378677	-0.238805966	-0.310946256	-0.265606958	-0.315669959	10.3360175649988	0.0493699164299982	0.147712838662065	0.812634536716261
157	Syk-M-V_GBL 9033282	-1.405013611	-1.456753906	-1.540365719	-1.424675713	-1.480271709	-1.492390683	0.828435287	0.847772231	1.028145725	0.941579225	0.786768182	0.941608115	0.177224939247255	0.254898107758006	0.374722004567324	0.553151831283696
158	TAZ-R-V_GBL 9033238	0.385778303	0.381843051	0.480163371	0.416031403	0.334376227	0.319925965	0.292085894	0.256552435	0.231724347	0.212954416	0.128035788	0.162639438	0.384757587429579	0.280067777165358	0.40143048060368	0.529416857256368
159	TIGAR-R-V_GBL 9033308	2.411296435	2.221683383	2.218842764	2.241207412	2.253360461	2.329334602	1.938074047	1.922900243	1.840307006	1.785699016	1.776483972	1.820256637	0.371376405783305	0.411800004284994	0.554934278355302	0.416157736793662
160	Transglutaminase-M-V_GBL 9033283	2.195604336	2.165719889	2.217794883	2.16041275	2.119871408	2.167007037	1.304209609	1.373167075	1.420102804	1.46873877	1.364045871	1.328891898	0.0042616863751915	0.980610366843617	0.980610366843617	0.0129271421934979
161	TRFC-R-V_GBL 9033328	2.973170138	2.748728102	2.935414512	2.897405567	3.250053484	3.404731592	3.337077781	3.305518614	3.497639426	3.623535017	4.000626576	3.955370641	0.808501699892757	0.0184086750418305	0.0933606413975242	0.887073108724764
162	TSC1-R-C_GBL 9033241	2.605875214	2.571814104	2.690080211	2.547103267	2.6948831	2.666025248	2.252351312	2.425974336	2.374671287	2.415441391	2.367315421	2.377091235	-0.173170086859819	0.709665420446765	0.797793805992441	-0.196068878675332
163	TTF1-R-V_GBL 9033242	1.298801025	1.119327646	1.290693798	1.234140425	1.331330496	1.456985679	0.630754795	0.614947576	0.649550379	0.749958688	0.635310765	0.834345685	0.39158870095697	0.177744260032612	0.305632130642304	0.632526146538462
164	Tuberin-R-E_GBL 9033243	2.084051926	2.046827312	2.1226878	1.961518643	2.098048767	2.117149599	2.375608715	2.294475749	2.25755648	2.276628104	2.244558846	2.326694618	0.119506353988587	0.874018358570933	0.905609383579521	0.0841866488757219
165	Tuberin_pT1462-R-V_GBL 9033244	-1.693140212	-1.731536394	-1.765292799	-1.727067382	-1.847110617	-1.775298528	-1.770425531	-1.828284069	-1.785465158	-1.66501268	-1.816928938	-1.668679695	0.165339094795477	0.683851525494733	0.792147575354215	0.214033987753909
166	VEGFR2-R-V_GBL 9033245	2.997158982	2.911236141	2.96297589	3.057382425	3.165650136	3.143639475	1.759375485	1.772807703	1.788885497	1.809013258	1.821292762	1.731384387	0.191240959063351	0.840913126375131	0.896001868016799	0.106460113390431
167	VHL-M-C_GBL 9033284 (few satn)	0.43735482	0.239357012	0.457950459	0.769795071	0.669141176	1.13988699	2.996863548	3.005462486	3.108142564	2.979350993	3.08166606	2.960935755	-15.0442778605645	0.419317758044065	0.559090344058753	-0.4101143967664
168	XRCC1-R-E_GBL 9033246	0.618820813	0.738816504	0.766415152	0.821315237	0.742752906	0.667683837	0.619691902	0.66663899	0.660866076	0.557122583	0.556634552	0.618343388	-0.405837869057067	0.60520607304534	0.733066511012665	-0.269737859832614
169	YAP-R-E_GBL 9033310	0.41295023	0.413089259	0.421649975	0.369054976	0.253810082	0.257842055	0.262748799	0.187727068	0.143716791	0.08566011	0.011340733	-0.006116948	0.428881665074944	0.0172765827142231	0.0933606413975242	0.890668636459795
170	YAP_pS127-R-E_GBL 9033248	1.485825391	1.492724834	1.478710496	1.26792636	1.403387216	1.694576733	2.388242966	2.420163557	2.345823554	2.327206626	2.298747428	2.390690403	2.98969697397513	0.198939940585449	0.305645081671311	0.609523031822005
171	YB-1-R-V_GBL 9033301	0.421823746	0.345378517	0.354113712	0.305917924	0.289774856	0.239278154	0.360275833	0.326572332	0.340991769	0.26456668	0.236600622	0.203948191	0.811456765009624	0.00304372405057076	0.0502246565844747	0.954609223614287
172	YB-1_pS102-R-V_GBL 9033311	1.041381482	0.981871098	1.213966546	1.012801997	0.75723759	0.863130651	1.415329127	1.446436009	1.729195451	1.299802395	1.20867163	1.18641962	0.961946828113005	0.0131093382468877	0.0929927208607542	0.904998063298629
