# Supplementary material for: Systems biology approach reveals a link between mTORC1 and G2/M DNA damage checkpoint recovery
Source: Nat Commun. 2018 Sep 28;9:3982. doi: 10.1038/s41467-018-05639-x (PMC6162282; doi:10.1038/s41467-018-05639-x)
Supplement: Supplementary file 6 — Supplementary Data 3 [file 41467_2018_5639_MOESM6_ESM.xlsx]

## Sheet: matrix
interaction	direct ctrl	indirect ctrl
1	1	1
	AKT1	AR	BAD	BAK1	BCL2L1	BCL2L11	BECN1	BID	BRCA2	CASP7	CAV1	CCNB1	CCND1	CDH1	CDKN1A	CDKN1B	CHEK1	CTNNB1	DVL3	EGFR	EIF4EBP1	ERBB2	ERBB3	FASN	FOXM1	FOXO3	GAPDH	LCK	MAP2K1	MAPK1	MAPK8	MAPK14	MET	MSH6	MTOR	NFKB1	PARP1	PCNA	PDCD4	PECAM1	PIK3CA	PIK3R1	PRKCD	RAF1	RB1	RICTOR	RPS6	RPS6KA1	RPTOR
AKT1	0.5	1			0.5															1		1											1		1						1			2		0.5
AR		1											1			2		1		1		1				1	2			0.5			2		0.5		2	2				0.5			2
BAD	0.5		0.5		1																																											0.5
BAK1					2	0.5		1
BCL2L1		1		2	1							2			0.5		0.5	1		0.5		0.5					0.5				1	1			0.5	1
BCL2L11					1	0.5	0.5										0.5			0.5						1																			1			0.5
BECN1					1															0.5											0.5
BID										1												1
BRCA2									0.5
CASP7				0.5	0.5			1																																					1
CAV1		1									0.5									1					1							1									2
CCNB1					2							0.5			1							0.5			1					0.5				2							0.5				1
CCND1		1	1						1				0.5		1	1		1		1	0.5	0.5		2	1					1				2	0.5			2		0.5	0.5		0.5		1	0.5
CDH1		1												2				1		1			0.5			1						0.5	0.5		0.5		0.5								1
CDKN1A		1									0.5		1		1	1		1				1			1	1			0.5	0.5	0.5		0.5										0.5		1
CDKN1B	1	2											1	0.5		1				0.5		0.5	0.5		1	1			0.5		0.5		0.5								0.5
CHEK1								0.5							0.5		1																0.5								0.5							1
CTNNB1		1												1				1	0.5	1		2			1								2										0.5
DVL3
EGFR	1	1									1			1				1		1		1	1						0.5	1		0.5			0.5	1					1	2	0.5
EIF4EBP1														0.5													0.5								1						0.5								1
ERBB2	1	1					1							0.5				2		1		1	1										2								1		0.5
ERBB3														0.5						1		1	1										2									2
FASN													2							0.5		0.5		0.5											0.5
FOXM1															1			1							1	2															0.5				2
FOXO3	1																								2																1
GAPDH		2																									0.5										2
LCK																												1																2	1
MAP2K1													0.5										0.5																		1		2	2
MAPK1	0.5	0.5																		1		1	0.5						1	0.5			0.5								1		2	0.5				2
MAPK8										0.5					0.5										1						1												0.5
MAPK14																														1		1	0.5
MET	1	2																2		1		2	2										0.5								2
MSH6												2	2
MTOR																							0.5												0.5						0.5		2						1
NFKB1																		0.5																		1	0.5							0.5
PARP1		2			0.5					0.5					0.5					1							2				0.5		0.5		0.5		1	2						0.5
PCNA		2											2		1		0.5												0.5					1			2	0.5							1
PDCD4													1										0.5																				0.5
PECAM1																												0.5
PIK3CA											2																						2								0.5	2
PIK3R1																				2		1	2										0.5								2
PRKCD		1																											2	2					2
RAF1	2				0.5													0.5					0.5					2	2															1
RB1		2											1		1	1				1		1			2																		0.5	1	1
RICTOR																							0.5			1									1											0.5			1
RPS6																							0.5																		1
RPS6KA1																														2																		1
RPTOR														0.5																0.5
SETD2																														0.5
SMAD4																		2								2
SNAI2		1																				0.5							0.5						0.5
SRC		1					0.5				2									1		1											1		0.5							2	2	1
SRSF1																		1		0.5																													2
STMN1															0.5										1
YAP1																		1
YBX1																							0.5			1												2
YWHAB			2																							2									0.5									2
YWHAE																																			0.5										1				2
YWHAZ																		2																	0.5									2					2
[truncated: 11 more columns]

## Sheet: instruction
examples
		A	B	C	D
	A	1
	B				1
	C		0.5	0.5	2
	D			2
	A directly controls A itself (A --> A, weight 1)
	B indirectly controls C ( B --> C, weight 0.5)
	C interacts with D (C <--> D, weight 2, both direction)
	D directly controls B (D --> B, weight 1)
	C indirectly controls C itself (C --> C, weight 0.5)
