# Supplementary material for: Systems biology approach reveals a link between mTORC1 and G2/M DNA damage checkpoint recovery
Source: Nat Commun. 2018 Sep 28;9:3982. doi: 10.1038/s41467-018-05639-x (PMC6162282; doi:10.1038/s41467-018-05639-x)
Supplement: Supplementary file 7 — Supplementary Data 4 [file 41467_2018_5639_MOESM7_ESM.xlsx]

## Sheet: data
			interaction	direct ctrl	indirect ctrl		source	sink		max flow	max of flow	path flow		path
			0.5	1	4		AKT1	CCNB1		15	2	1		AKT1	ERBB2	CCNB1
			0.5	1	4		AKT1	CCNB1		15	2	1		AKT1	FOXO3	CCNB1
			0.5	1	4		AKT1	CCNB1		15	2	2		AKT1	MAPK1	CCNB1
			0.5	1	4		AKT1	CCNB1		15	2	2		AKT1	BID	CHEK1	CCNB1
			0.5	1	4		AKT1	CCNB1		15	2	1		AKT1	CASP7	CDKN1A	CCNB1
			0.5	1	4		AKT1	CCNB1		15	2	1		AKT1	CCND1	FOXM1	CCNB1
			0.5	1	4		AKT1	CCNB1		15	2	1		AKT1	CCND1	MSH6	CCNB1
			0.5	1	4		AKT1	CCNB1		15	2	1		AKT1	CDKN1B	RB1	CCNB1
			0.5	1	4		AKT1	CCNB1		15	2	1		AKT1	CTNNB1	BCL2L11	CCNB1
			0.5	1	4		AKT1	CCNB1		15	2	1		AKT1	FASN	YWHAZ	CCNB1
			0.5	1	4		AKT1	CCNB1		15	2	1		AKT1	GAPDH	PCNA	CCNB1
			0.5	1	4		AKT1	CCNB1		15	2	1		AKT1	MET	PIK3CA	CCNB1
			0.5	1	4		AKT1	CCNB1		15	2	1		AKT1	CDH1	CAV1	PIK3CA	CCNB1
			interaction	direct ctrl	indirect ctrl		source	sink		max flow	max of flow	path flow		path
			0.5	1	4		AR	CCNB1		15	1	1		AR	CDKN1A	CCNB1
			0.5	1	4		AR	CCNB1		15	1	1		AR	ERBB2	CCNB1
			0.5	1	4		AR	CCNB1		15	1	1		AR	MAPK1	CCNB1
			0.5	1	4		AR	CCNB1		15	1	1		AR	PCNA	CCNB1
			0.5	1	4		AR	CCNB1		15	1	1		AR	RB1	CCNB1
			0.5	1	4		AR	CCNB1		15	1	1		AR	AKT1	FOXO3	CCNB1
			0.5	1	4		AR	CCNB1		15	1	1		AR	BCL2L1	BCL2L11	CCNB1
			0.5	1	4		AR	CCNB1		15	1	1		AR	CAV1	MAPK1	CCNB1
			0.5	1	4		AR	CCNB1		15	1	1		AR	CCND1	FOXM1	CCNB1
			0.5	1	4		AR	CCNB1		15	1	1		AR	GAPDH	YWHAZ	CCNB1
			0.5	1	4		AR	CCNB1		15	1	1		AR	LCK	PIK3CA	CCNB1
			0.5	1	4		AR	CCNB1		15	1	1		AR	MET	CHEK1	CCNB1
			0.5	1	4		AR	CCNB1		15	1	1		AR	PRKCD	CHEK1	CCNB1
			0.5	1	4		AR	CCNB1		15	1	1		AR	BRCA2	CCND1	MSH6	CCNB1
			0.5	1	4		AR	CCNB1		15	1	1		AR	CDH1	CAV1	PIK3CA	CCNB1
			interaction	direct ctrl	indirect ctrl		source	sink		max flow	max of flow	path flow		path
			0.5	1	4		BCL2L1	CCNB1		15	1	1		BCL2L1	BCL2L11	CCNB1
			0.5	1	4		BCL2L1	CCNB1		15	1	1		BCL2L1	MAPK1	CCNB1
			0.5	1	4		BCL2L1	CCNB1		15	1	1		BCL2L1	AKT1	ERBB2	CCNB1
			0.5	1	4		BCL2L1	CCNB1		15	1	1		BCL2L1	AKT1	FOXO3	CCNB1
			0.5	1	4		BCL2L1	CCNB1		15	1	1		BCL2L1	BID	CHEK1	CCNB1
			0.5	1	4		BCL2L1	CCNB1		15	1	1		BCL2L1	CASP7	CDKN1A	CCNB1
			0.5	1	4		BCL2L1	CCNB1		15	1	1		BCL2L1	MAPK8	YWHAZ	CCNB1
			0.5	1	4		BCL2L1	CCNB1		15	1	1		BCL2L1	PARP1	PCNA	CCNB1
			0.5	1	4		BCL2L1	CCNB1		15	1	1		BCL2L1	RAF1	MAPK1	CCNB1
			0.5	1	4		BCL2L1	CCNB1		15	1	1		BCL2L1	RAF1	RB1	CCNB1
			0.5	1	4		BCL2L1	CCNB1		15	1	1		BCL2L1	BAD	CCND1	FOXM1	CCNB1
			0.5	1	4		BCL2L1	CCNB1		15	1	1		BCL2L1	CASP7	BID	CHEK1	CCNB1
			0.5	1	4		BCL2L1	CCNB1		15	1	1		BCL2L1	PARP1	CCND1	MSH6	CCNB1
			0.5	1	4		BCL2L1	CCNB1		15	1	1		BCL2L1	BECN1	ERBB2	MET	PIK3CA	CCNB1
			0.5	1	4		BCL2L1	CCNB1		15	1	1		BCL2L1	BAK1	CASP7	AR	CAV1	PIK3CA	CCNB1
			interaction	direct ctrl	indirect ctrl		source	sink		max flow	max of flow	path flow		path
			0.5	1	4		CAV1	CCNB1		15	1	1		CAV1	CDKN1A	CCNB1
			0.5	1	4		CAV1	CCNB1		15	1	1		CAV1	MAPK1	CCNB1
			0.5	1	4		CAV1	CCNB1		15	1	1		CAV1	PIK3CA	CCNB1
			0.5	1	4		CAV1	CCNB1		15	1	1		CAV1	BAK1	BCL2L11	CCNB1
			0.5	1	4		CAV1	CCNB1		15	1	1		CAV1	BID	CHEK1	CCNB1
			0.5	1	4		CAV1	CCNB1		15	1	1		CAV1	CCND1	ERBB2	CCNB1
			0.5	1	4		CAV1	CCNB1		15	1	1		CAV1	CCND1	FOXM1	CCNB1
			0.5	1	4		CAV1	CCNB1		15	1	1		CAV1	CDKN1A	CHEK1	CCNB1
			0.5	1	4		CAV1	CCNB1		15	1	1		CAV1	CTNNB1	FOXO3	CCNB1
			0.5	1	4		CAV1	CCNB1		15	1	1		CAV1	EGFR	MAPK1	CCNB1
			0.5	1	4		CAV1	CCNB1		15	1	1		CAV1	FASN	MSH6	CCNB1
			0.5	1	4		CAV1	CCNB1		15	1	1		CAV1	GAPDH	PCNA	CCNB1
			0.5	1	4		CAV1	CCNB1		15	1	1		CAV1	LCK	PIK3CA	CCNB1
			0.5	1	4		CAV1	CCNB1		15	1	1		CAV1	MAPK14	RB1	CCNB1
			0.5	1	4		CAV1	CCNB1		15	1	1		CAV1	CDH1	MTOR	YWHAZ	CCNB1
			interaction	direct ctrl	indirect ctrl		source	sink		max flow	max of flow	path flow		path
			0.5	1	4		CDH1	CCNB1		15	1	1		CDH1	ERBB2	CCNB1
			0.5	1	4		CDH1	CCNB1		15	1	1		CDH1	CAV1	CDKN1A	CCNB1
			0.5	1	4		CDH1	CCNB1		15	1	1		CDH1	CDKN1B	RB1	CCNB1
			0.5	1	4		CDH1	CCNB1		15	1	1		CDH1	CTNNB1	BCL2L11	CCNB1
			0.5	1	4		CDH1	CCNB1		15	1	1		CDH1	EGFR	MAPK1	CCNB1
			0.5	1	4		CDH1	CCNB1		15	1	1		CDH1	ERBB3	MAPK1	CCNB1
			0.5	1	4		CDH1	CCNB1		15	1	1		CDH1	MAP2K1	PCNA	CCNB1
			0.5	1	4		CDH1	CCNB1		15	1	1		CDH1	MTOR	YWHAZ	CCNB1
			0.5	1	4		CDH1	CCNB1		15	1	1		CDH1	PIK3R1	PIK3CA	CCNB1
			0.5	1	4		CDH1	CCNB1		15	1	1		CDH1	YAP1	FOXM1	CCNB1
			0.5	1	4		CDH1	CCNB1		15	1	1		CDH1	CDKN1B	AKT1	FOXO3	CCNB1
			0.5	1	4		CDH1	CCNB1		15	1	1		CDH1	EIF4EBP1	CCND1	MSH6	CCNB1
			0.5	1	4		CDH1	CCNB1		15	1	1		CDH1	ERBB3	MET	CHEK1	CCNB1
			0.5	1	4		CDH1	CCNB1		15	1	1		CDH1	MTOR	PRKCD	CHEK1	CCNB1
			0.5	1	4		CDH1	CCNB1		15	1	1		CDH1	SRC	CAV1	PIK3CA	CCNB1
			interaction	direct ctrl	indirect ctrl		source	sink		max flow	max of flow	path flow		path
			0.5	1	4		CDKN1A	CCNB1		15	2	1		CDKN1A	CCNB1
			0.5	1	4		CDKN1A	CCNB1		15	2	2		CDKN1A	CHEK1	CCNB1
			0.5	1	4		CDKN1A	CCNB1		15	2	1		CDKN1A	FOXM1	CCNB1
			0.5	1	4		CDKN1A	CCNB1		15	2	1		CDKN1A	PCNA	CCNB1
			0.5	1	4		CDKN1A	CCNB1		15	2	1		CDKN1A	RB1	CCNB1
			0.5	1	4		CDKN1A	CCNB1		15	2	1		CDKN1A	BCL2L1	BCL2L11	CCNB1
			0.5	1	4		CDKN1A	CCNB1		15	2	1		CDKN1A	BCL2L1	MAPK1	CCNB1
			0.5	1	4		CDKN1A	CCNB1		15	2	1		CDKN1A	CASP7	ERBB2	CCNB1
			0.5	1	4		CDKN1A	CCNB1		15	2	1		CDKN1A	CCND1	MSH6	CCNB1
			0.5	1	4		CDKN1A	CCNB1		15	2	1		CDKN1A	GAPDH	YWHAZ	CCNB1
			0.5	1	4		CDKN1A	CCNB1		15	2	1		CDKN1A	BID	CASP7	FOXO3	CCNB1
			0.5	1	4		CDKN1A	CCNB1		15	2	1		CDKN1A	BID	CAV1	MAPK1	CCNB1
			0.5	1	4		CDKN1A	CCNB1		15	2	1		CDKN1A	MAPK8	PIK3R1	PIK3CA	CCNB1
			0.5	1	4		CDKN1A	CCNB1		15	2	1		CDKN1A	PARP1	AR	CAV1	PIK3CA	CCNB1
			interaction	direct ctrl	indirect ctrl		source	sink		max flow	max of flow	path flow		path
			0.5	1	4		CTNNB1	CCNB1		15	1	1		CTNNB1	BCL2L11	CCNB1
			0.5	1	4		CTNNB1	CCNB1		15	1	1		CTNNB1	CDKN1A	CCNB1
			0.5	1	4		CTNNB1	CCNB1		15	1	1		CTNNB1	FOXM1	CCNB1
			0.5	1	4		CTNNB1	CCNB1		15	1	1		CTNNB1	FOXO3	CCNB1
			0.5	1	4		CTNNB1	CCNB1		15	1	1		CTNNB1	PCNA	CCNB1
			0.5	1	4		CTNNB1	CCNB1		15	1	1		CTNNB1	AKT1	ERBB2	CCNB1
			0.5	1	4		CTNNB1	CCNB1		15	1	1		CTNNB1	AR	MAPK1	CCNB1
			0.5	1	4		CTNNB1	CCNB1		15	1	1		CTNNB1	BCL2L1	MAPK1	CCNB1
			0.5	1	4		CTNNB1	CCNB1		15	1	1		CTNNB1	CAV1	PIK3CA	CCNB1
			0.5	1	4		CTNNB1	CCNB1		15	1	1		CTNNB1	CCND1	MSH6	CCNB1
			0.5	1	4		CTNNB1	CCNB1		15	1	1		CTNNB1	CDKN1B	RB1	CCNB1
			0.5	1	4		CTNNB1	CCNB1		15	1	1		CTNNB1	MET	CHEK1	CCNB1
			0.5	1	4		CTNNB1	CCNB1		15	1	1		CTNNB1	RAF1	YWHAZ	CCNB1
			0.5	1	4		CTNNB1	CCNB1		15	1	1		CTNNB1	SMAD4	CHEK1	CCNB1
			0.5	1	4		CTNNB1	CCNB1		15	1	1		CTNNB1	YBX1	PIK3CA	CCNB1
			interaction	direct ctrl	indirect ctrl		source	sink		max flow	max of flow	path flow		path
			0.5	1	4		EGFR	CCNB1		15	1	1		EGFR	BCL2L11	CCNB1
			0.5	1	4		EGFR	CCNB1		15	1	1		EGFR	ERBB2	CCNB1
			0.5	1	4		EGFR	CCNB1		15	1	1		EGFR	MAPK1	CCNB1
			0.5	1	4		EGFR	CCNB1		15	1	1		EGFR	RB1	CCNB1
			0.5	1	4		EGFR	CCNB1		15	1	1		EGFR	AKT1	FOXO3	CCNB1
			0.5	1	4		EGFR	CCNB1		15	1	1		EGFR	AR	CDKN1A	CCNB1
			0.5	1	4		EGFR	CCNB1		15	1	1		EGFR	BCL2L1	MAPK1	CCNB1
			0.5	1	4		EGFR	CCNB1		15	1	1		EGFR	CAV1	PIK3CA	CCNB1
			0.5	1	4		EGFR	CCNB1		15	1	1		EGFR	CCND1	FOXM1	CCNB1
			0.5	1	4		EGFR	CCNB1		15	1	1		EGFR	CTNNB1	PCNA	CCNB1
			0.5	1	4		EGFR	CCNB1		15	1	1		EGFR	FASN	MSH6	CCNB1
			0.5	1	4		EGFR	CCNB1		15	1	1		EGFR	FASN	YWHAZ	CCNB1
			0.5	1	4		EGFR	CCNB1		15	1	1		EGFR	MET	CHEK1	CCNB1
			0.5	1	4		EGFR	CCNB1		15	1	1		EGFR	PIK3R1	PIK3CA	CCNB1
			0.5	1	4		EGFR	CCNB1		15	1	1		EGFR	PRKCD	CHEK1	CCNB1
			interaction	direct ctrl	indirect ctrl		source	sink		max flow	max of flow	path flow		path
			0.5	1	4		ERBB2	CCNB1		15	1	1		ERBB2	CCNB1
			0.5	1	4		ERBB2	CCNB1		15	1	1		ERBB2	CDKN1A	CCNB1
			0.5	1	4		ERBB2	CCNB1		15	1	1		ERBB2	MAPK1	CCNB1
			0.5	1	4		ERBB2	CCNB1		15	1	1		ERBB2	RB1	CCNB1
			0.5	1	4		ERBB2	CCNB1		15	1	1		ERBB2	AKT1	FOXO3	CCNB1
			0.5	1	4		ERBB2	CCNB1		15	1	1		ERBB2	AR	MAPK1	CCNB1
			0.5	1	4		ERBB2	CCNB1		15	1	1		ERBB2	BCL2L1	BCL2L11	CCNB1
			0.5	1	4		ERBB2	CCNB1		15	1	1		ERBB2	BID	CHEK1	CCNB1
			0.5	1	4		ERBB2	CCNB1		15	1	1		ERBB2	CCND1	FOXM1	CCNB1
			0.5	1	4		ERBB2	CCNB1		15	1	1		ERBB2	CTNNB1	PCNA	CCNB1
			0.5	1	4		ERBB2	CCNB1		15	1	1		ERBB2	FASN	MSH6	CCNB1
			0.5	1	4		ERBB2	CCNB1		15	1	1		ERBB2	FASN	YWHAZ	CCNB1
			0.5	1	4		ERBB2	CCNB1		15	1	1		ERBB2	MET	CHEK1	CCNB1
			0.5	1	4		ERBB2	CCNB1		15	1	1		ERBB2	PIK3R1	PIK3CA	CCNB1
			0.5	1	4		ERBB2	CCNB1		15	1	1		ERBB2	CDH1	CAV1	PIK3CA	CCNB1
			interaction	direct ctrl	indirect ctrl		source	sink		max flow	max of flow	path flow		path
			0.5	1	4		ERBB3	CCNB1		15	2	1		ERBB3	ERBB2	CCNB1
			0.5	1	4		ERBB3	CCNB1		15	2	2		ERBB3	MAPK1	CCNB1
			0.5	1	4		ERBB3	CCNB1		15	2	1		ERBB3	CCND1	CDKN1A	CCNB1
			0.5	1	4		ERBB3	CCNB1		15	2	1		ERBB3	CCND1	FOXM1	CCNB1
			0.5	1	4		ERBB3	CCNB1		15	2	1		ERBB3	CDKN1B	RB1	CCNB1
			0.5	1	4		ERBB3	CCNB1		15	2	1		ERBB3	EGFR	BCL2L11	CCNB1
			0.5	1	4		ERBB3	CCNB1		15	2	1		ERBB3	MAP2K1	PCNA	CCNB1
			0.5	1	4		ERBB3	CCNB1		15	2	1		ERBB3	MET	CHEK1	CCNB1
			0.5	1	4		ERBB3	CCNB1		15	2	1		ERBB3	MTOR	YWHAZ	CCNB1
			0.5	1	4		ERBB3	CCNB1		15	2	1		ERBB3	PIK3R1	PIK3CA	CCNB1
			0.5	1	4		ERBB3	CCNB1		15	2	1		ERBB3	YBX1	PIK3CA	CCNB1
			0.5	1	4		ERBB3	CCNB1		15	2	1		ERBB3	CDH1	CTNNB1	FOXO3	CCNB1
			0.5	1	4		ERBB3	CCNB1		15	2	1		ERBB3	CDKN1B	CCND1	MSH6	CCNB1
			0.5	1	4		ERBB3	CCNB1		15	2	1		ERBB3	MAP2K1	CDKN1A	CHEK1	CCNB1
			interaction	direct ctrl	indirect ctrl		source	sink		max flow	max of flow	path flow		path
			0.5	1	4		FOXO3	CCNB1		15	1	1		FOXO3	CCNB1
			0.5	1	4		FOXO3	CCNB1		15	1	1		FOXO3	BCL2L11	CCNB1
			0.5	1	4		FOXO3	CCNB1		15	1	1		FOXO3	CDKN1A	CCNB1
			0.5	1	4		FOXO3	CCNB1		15	1	1		FOXO3	FOXM1	CCNB1
			0.5	1	4		FOXO3	CCNB1		15	1	1		FOXO3	MAPK1	CCNB1
			0.5	1	4		FOXO3	CCNB1		15	1	1		FOXO3	AR	ERBB2	CCNB1
			0.5	1	4		FOXO3	CCNB1		15	1	1		FOXO3	CCND1	MSH6	CCNB1
			0.5	1	4		FOXO3	CCNB1		15	1	1		FOXO3	CDKN1B	RB1	CCNB1
			0.5	1	4		FOXO3	CCNB1		15	1	1		FOXO3	CTNNB1	PCNA	CCNB1
			0.5	1	4		FOXO3	CCNB1		15	1	1		FOXO3	FASN	YWHAZ	CCNB1
			0.5	1	4		FOXO3	CCNB1		15	1	1		FOXO3	SMAD4	CHEK1	CCNB1
			0.5	1	4		FOXO3	CCNB1		15	1	1		FOXO3	YBX1	PIK3CA	CCNB1
			0.5	1	4		FOXO3	CCNB1		15	1	1		FOXO3	CDH1	CAV1	MAPK1	CCNB1
			0.5	1	4		FOXO3	CCNB1		15	1	1		FOXO3	YWHAB	BID	CHEK1	CCNB1
			0.5	1	4		FOXO3	CCNB1		15	1	1		FOXO3	RICTOR	AKT1	MET	PIK3CA	CCNB1
			interaction	direct ctrl	indirect ctrl		source	sink		max flow	max of flow	path flow		path
			0.5	1	4		MAP2K1	CCNB1		15	1	1		MAP2K1	CDKN1A	CCNB1
			0.5	1	4		MAP2K1	CCNB1		15	1	1		MAP2K1	MAPK1	CCNB1
			0.5	1	4		MAP2K1	CCNB1		15	1	1		MAP2K1	PCNA	CCNB1
			0.5	1	4		MAP2K1	CCNB1		15	1	1		MAP2K1	CCND1	ERBB2	CCNB1
			0.5	1	4		MAP2K1	CCNB1		15	1	1		MAP2K1	CCND1	FOXM1	CCNB1
			0.5	1	4		MAP2K1	CCNB1		15	1	1		MAP2K1	CDKN1A	CHEK1	CCNB1
			0.5	1	4		MAP2K1	CCNB1		15	1	1		MAP2K1	CDKN1B	RB1	CCNB1
			0.5	1	4		MAP2K1	CCNB1		15	1	1		MAP2K1	EGFR	BCL2L11	CCNB1
			0.5	1	4		MAP2K1	CCNB1		15	1	1		MAP2K1	EGFR	MAPK1	CCNB1
			0.5	1	4		MAP2K1	CCNB1		15	1	1		MAP2K1	FASN	MSH6	CCNB1
			0.5	1	4		MAP2K1	CCNB1		15	1	1		MAP2K1	FASN	YWHAZ	CCNB1
			0.5	1	4		MAP2K1	CCNB1		15	1	1		MAP2K1	NFKB1	FOXO3	CCNB1
			0.5	1	4		MAP2K1	CCNB1		15	1	1		MAP2K1	PRKCD	CHEK1	CCNB1
			0.5	1	4		MAP2K1	CCNB1		15	1	1		MAP2K1	CDH1	CAV1	PIK3CA	CCNB1
			0.5	1	4		MAP2K1	CCNB1		15	1	1		MAP2K1	MAPK8	PIK3R1	PIK3CA	CCNB1
			interaction	direct ctrl	indirect ctrl		source	sink		max flow	max of flow	path flow		path
			0.5	1	4		MAPK1	CCNB1		15	2	2		MAPK1	CCNB1
			0.5	1	4		MAPK1	CCNB1		15	2	1		MAPK1	BCL2L11	CCNB1
			0.5	1	4		MAPK1	CCNB1		15	2	1		MAPK1	CDKN1A	CCNB1
			0.5	1	4		MAPK1	CCNB1		15	2	1		MAPK1	ERBB2	CCNB1
			0.5	1	4		MAPK1	CCNB1		15	2	1		MAPK1	FOXO3	CCNB1
			0.5	1	4		MAPK1	CCNB1		15	2	1		MAPK1	AR	PCNA	CCNB1
			0.5	1	4		MAPK1	CCNB1		15	2	1		MAPK1	CAV1	PIK3CA	CCNB1
			0.5	1	4		MAPK1	CCNB1		15	2	1		MAPK1	CCND1	FOXM1	CCNB1
			0.5	1	4		MAPK1	CCNB1		15	2	1		MAPK1	CDKN1A	CHEK1	CCNB1
			0.5	1	4		MAPK1	CCNB1		15	2	1		MAPK1	CDKN1B	RB1	CCNB1
			0.5	1	4		MAPK1	CCNB1		15	2	1		MAPK1	MAPK14	YWHAZ	CCNB1
			0.5	1	4		MAPK1	CCNB1		15	2	1		MAPK1	MET	CHEK1	CCNB1
			0.5	1	4		MAPK1	CCNB1		15	2	1		MAPK1	MET	PIK3CA	CCNB1
			0.5	1	4		MAPK1	CCNB1		15	2	1		MAPK1	BAD	CCND1	MSH6	CCNB1
			interaction	direct ctrl	indirect ctrl		source	sink		max flow	max of flow	path flow		path
			0.5	1	4		MAPK8	CCNB1		15	1	1		MAPK8	BCL2L11	CCNB1
			0.5	1	4		MAPK8	CCNB1		15	1	1		MAPK8	CDKN1A	CCNB1
			0.5	1	4		MAPK8	CCNB1		15	1	1		MAPK8	YWHAZ	CCNB1
			0.5	1	4		MAPK8	CCNB1		15	1	1		MAPK8	AKT1	ERBB2	CCNB1
			0.5	1	4		MAPK8	CCNB1		15	1	1		MAPK8	BCL2L1	MAPK1	CCNB1
			0.5	1	4		MAPK8	CCNB1		15	1	1		MAPK8	CDKN1B	RB1	CCNB1
			0.5	1	4		MAPK8	CCNB1		15	1	1		MAPK8	EGFR	MAPK1	CCNB1
			0.5	1	4		MAPK8	CCNB1		15	1	1		MAPK8	MAP2K1	PCNA	CCNB1
			0.5	1	4		MAPK8	CCNB1		15	1	1		MAPK8	PIK3R1	PIK3CA	CCNB1
			0.5	1	4		MAPK8	CCNB1		15	1	1		MAPK8	BAD	CCND1	FOXM1	CCNB1
			0.5	1	4		MAPK8	CCNB1		15	1	1		MAPK8	MTOR	AKT1	FOXO3	CCNB1
			0.5	1	4		MAPK8	CCNB1		15	1	1		MAPK8	PARP1	CCND1	MSH6	CCNB1
			0.5	1	4		MAPK8	CCNB1		15	1	1		MAPK8	BECN1	BCL2L1	BID	CHEK1	CCNB1
			0.5	1	4		MAPK8	CCNB1		15	1	1		MAPK8	BECN1	ERBB2	BID	CHEK1	CCNB1
			0.5	1	4		MAPK8	CCNB1		15	1	1		MAPK8	PARP1	AR	CAV1	PIK3CA	CCNB1
			interaction	direct ctrl	indirect ctrl		source	sink		max flow	max of flow	path flow		path
			0.5	1	4		MAPK14	CCNB1		15	1	1		MAPK14	BCL2L11	CCNB1
			0.5	1	4		MAPK14	CCNB1		15	1	1		MAPK14	CDKN1A	CCNB1
			0.5	1	4		MAPK14	CCNB1		15	1	1		MAPK14	RB1	CCNB1
			0.5	1	4		MAPK14	CCNB1		15	1	1		MAPK14	YWHAZ	CCNB1
			0.5	1	4		MAPK14	CCNB1		15	1	1		MAPK14	AKT1	ERBB2	CCNB1
			0.5	1	4		MAPK14	CCNB1		15	1	1		MAPK14	BCL2L1	MAPK1	CCNB1
			0.5	1	4		MAPK14	CCNB1		15	1	1		MAPK14	CAV1	MAPK1	CCNB1
			0.5	1	4		MAPK14	CCNB1		15	1	1		MAPK14	MAP2K1	PCNA	CCNB1
			0.5	1	4		MAPK14	CCNB1		15	1	1		MAPK14	YWHAB	FOXO3	CCNB1
			0.5	1	4		MAPK14	CCNB1		15	1	1		MAPK14	BAD	CCND1	FOXM1	CCNB1
			0.5	1	4		MAPK14	CCNB1		15	1	1		MAPK14	CDH1	CAV1	PIK3CA	CCNB1
			0.5	1	4		MAPK14	CCNB1		15	1	1		MAPK14	CDH1	PIK3R1	PIK3CA	CCNB1
			0.5	1	4		MAPK14	CCNB1		15	1	1		MAPK14	CDKN1B	CCND1	MSH6	CCNB1
			0.5	1	4		MAPK14	CCNB1		15	1	1		MAPK14	CDKN1B	CDKN1A	CHEK1	CCNB1
			0.5	1	4		MAPK14	CCNB1		15	1	1		MAPK14	EGFR	MET	CHEK1	CCNB1
			interaction	direct ctrl	indirect ctrl		source	sink		max flow	max of flow	path flow		path
			0.5	1	4		MET	CCNB1		15	2	1		MET	CDKN1A	CCNB1
			0.5	1	4		MET	CCNB1		15	2	2		MET	CHEK1	CCNB1
			0.5	1	4		MET	CCNB1		15	2	1		MET	ERBB2	CCNB1
			0.5	1	4		MET	CCNB1		15	2	2		MET	MAPK1	CCNB1
			0.5	1	4		MET	CCNB1		15	2	1		MET	PIK3CA	CCNB1
			0.5	1	4		MET	CCNB1		15	2	1		MET	AKT1	FOXO3	CCNB1
			0.5	1	4		MET	CCNB1		15	2	1		MET	AR	PCNA	CCNB1
			0.5	1	4		MET	CCNB1		15	2	1		MET	CCND1	FOXM1	CCNB1
			0.5	1	4		MET	CCNB1		15	2	1		MET	CCND1	MSH6	CCNB1
			0.5	1	4		MET	CCNB1		15	2	1		MET	CDKN1A	RB1	CCNB1
			0.5	1	4		MET	CCNB1		15	2	1		MET	CTNNB1	BCL2L11	CCNB1
			0.5	1	4		MET	CCNB1		15	2	1		MET	LCK	PIK3CA	CCNB1
			0.5	1	4		MET	CCNB1		15	2	1		MET	MAPK8	YWHAZ	CCNB1
			interaction	direct ctrl	indirect ctrl		source	sink		max flow	max of flow	path flow		path
			0.5	1	4		MTOR	CCNB1		15	1	1		MTOR	YWHAZ	CCNB1
			0.5	1	4		MTOR	CCNB1		15	1	1		MTOR	AKT1	ERBB2	CCNB1
			0.5	1	4		MTOR	CCNB1		15	1	1		MTOR	AR	CDKN1A	CCNB1
			0.5	1	4		MTOR	CCNB1		15	1	1		MTOR	AR	MAPK1	CCNB1
			0.5	1	4		MTOR	CCNB1		15	1	1		MTOR	BCL2L1	BCL2L11	CCNB1
			0.5	1	4		MTOR	CCNB1		15	1	1		MTOR	BCL2L1	MAPK1	CCNB1
			0.5	1	4		MTOR	CCNB1		15	1	1		MTOR	CCND1	FOXM1	CCNB1
			0.5	1	4		MTOR	CCNB1		15	1	1		MTOR	CCND1	MSH6	CCNB1
			0.5	1	4		MTOR	CCNB1		15	1	1		MTOR	EGFR	RB1	CCNB1
			0.5	1	4		MTOR	CCNB1		15	1	1		MTOR	NFKB1	FOXO3	CCNB1
			0.5	1	4		MTOR	CCNB1		15	1	1		MTOR	PARP1	PCNA	CCNB1
			0.5	1	4		MTOR	CCNB1		15	1	1		MTOR	PRKCD	CHEK1	CCNB1
			0.5	1	4		MTOR	CCNB1		15	1	1		MTOR	CDH1	CAV1	PIK3CA	CCNB1
			0.5	1	4		MTOR	CCNB1		15	1	1		MTOR	CDH1	PIK3R1	PIK3CA	CCNB1
			0.5	1	4		MTOR	CCNB1		15	1	1		MTOR	EGFR	MET	CHEK1	CCNB1
			interaction	direct ctrl	indirect ctrl		source	sink		max flow	max of flow	path flow		path
			0.5	1	4		PIK3CA	CCNB1		15	2	2		PIK3CA	CCNB1
			0.5	1	4		PIK3CA	CCNB1		15	2	2		PIK3CA	CHEK1	CCNB1
			0.5	1	4		PIK3CA	CCNB1		15	2	1		PIK3CA	ERBB2	CCNB1
			0.5	1	4		PIK3CA	CCNB1		15	2	1		PIK3CA	FOXM1	CCNB1
			0.5	1	4		PIK3CA	CCNB1		15	2	1		PIK3CA	FOXO3	CCNB1
			0.5	1	4		PIK3CA	CCNB1		15	2	1		PIK3CA	MAPK1	CCNB1
			0.5	1	4		PIK3CA	CCNB1		15	2	1		PIK3CA	AKT1	MAPK1	CCNB1
			0.5	1	4		PIK3CA	CCNB1		15	2	1		PIK3CA	CAV1	CDKN1A	CCNB1
			0.5	1	4		PIK3CA	CCNB1		15	2	1		PIK3CA	CCND1	MSH6	CCNB1
			0.5	1	4		PIK3CA	CCNB1		15	2	1		PIK3CA	CCND1	PCNA	CCNB1
			0.5	1	4		PIK3CA	CCNB1		15	2	1		PIK3CA	CDKN1B	RB1	CCNB1
			0.5	1	4		PIK3CA	CCNB1		15	2	1		PIK3CA	CTNNB1	BCL2L11	CCNB1
			0.5	1	4		PIK3CA	CCNB1		15	2	1		PIK3CA	FASN	YWHAZ	CCNB1
			interaction	direct ctrl	indirect ctrl		source	sink		max flow	max of flow	path flow		path
			0.5	1	4		PRKCD	CCNB1		15	1	1		PRKCD	CDKN1A	CCNB1
			0.5	1	4		PRKCD	CCNB1		15	1	1		PRKCD	CHEK1	CCNB1
			0.5	1	4		PRKCD	CCNB1		15	1	1		PRKCD	ERBB2	CCNB1
			0.5	1	4		PRKCD	CCNB1		15	1	1		PRKCD	MAPK1	CCNB1
			0.5	1	4		PRKCD	CCNB1		15	1	1		PRKCD	RB1	CCNB1
			0.5	1	4		PRKCD	CCNB1		15	1	1		PRKCD	YWHAZ	CCNB1
			0.5	1	4		PRKCD	CCNB1		15	1	1		PRKCD	AKT1	FOXO3	CCNB1
			0.5	1	4		PRKCD	CCNB1		15	1	1		PRKCD	BCL2L1	BCL2L11	CCNB1
			0.5	1	4		PRKCD	CCNB1		15	1	1		PRKCD	BCL2L1	MAPK1	CCNB1
			0.5	1	4		PRKCD	CCNB1		15	1	1		PRKCD	CCND1	FOXM1	CCNB1
			0.5	1	4		PRKCD	CCNB1		15	1	1		PRKCD	CCND1	MSH6	CCNB1
			0.5	1	4		PRKCD	CCNB1		15	1	1		PRKCD	CDKN1A	CHEK1	CCNB1
			0.5	1	4		PRKCD	CCNB1		15	1	1		PRKCD	CTNNB1	PCNA	CCNB1
			0.5	1	4		PRKCD	CCNB1		15	1	1		PRKCD	CTNNB1	CAV1	PIK3CA	CCNB1
			0.5	1	4		PRKCD	CCNB1		15	1	1		PRKCD	EGFR	MET	PIK3CA	CCNB1
			interaction	direct ctrl	indirect ctrl		source	sink		max flow	max of flow	path flow		path
			0.5	1	4		RAF1	CCNB1		15	1	1		RAF1	MAPK1	CCNB1
			0.5	1	4		RAF1	CCNB1		15	1	1		RAF1	RB1	CCNB1
			0.5	1	4		RAF1	CCNB1		15	1	1		RAF1	YWHAZ	CCNB1
			0.5	1	4		RAF1	CCNB1		15	1	1		RAF1	AKT1	ERBB2	CCNB1
			0.5	1	4		RAF1	CCNB1		15	1	1		RAF1	CCND1	CDKN1A	CCNB1
			0.5	1	4		RAF1	CCNB1		15	1	1		RAF1	CCND1	FOXM1	CCNB1
			0.5	1	4		RAF1	CCNB1		15	1	1		RAF1	CTNNB1	BCL2L11	CCNB1
			0.5	1	4		RAF1	CCNB1		15	1	1		RAF1	CTNNB1	FOXO3	CCNB1
			0.5	1	4		RAF1	CCNB1		15	1	1		RAF1	LCK	PIK3CA	CCNB1
			0.5	1	4		RAF1	CCNB1		15	1	1		RAF1	MAP2K1	MAPK1	CCNB1
			0.5	1	4		RAF1	CCNB1		15	1	1		RAF1	PARP1	PCNA	CCNB1
			0.5	1	4		RAF1	CCNB1		15	1	1		RAF1	CDH1	CAV1	PIK3CA	CCNB1
			0.5	1	4		RAF1	CCNB1		15	1	1		RAF1	MAPK8	CDKN1A	CHEK1	CCNB1
			0.5	1	4		RAF1	CCNB1		15	1	1		RAF1	NFKB1	CDKN1A	CHEK1	CCNB1
			0.5	1	4		RAF1	CCNB1		15	1	1		RAF1	PARP1	CCND1	MSH6	CCNB1
			interaction	direct ctrl	indirect ctrl		source	sink		max flow	max of flow	path flow		path
			0.5	1	4		RB1	CCNB1		15	2	1		RB1	CCNB1
			0.5	1	4		RB1	CCNB1		15	2	1		RB1	BCL2L11	CCNB1
			0.5	1	4		RB1	CCNB1		15	2	1		RB1	CDKN1A	CCNB1
			0.5	1	4		RB1	CCNB1		15	2	1		RB1	FOXM1	CCNB1
			0.5	1	4		RB1	CCNB1		15	2	1		RB1	MAPK1	CCNB1
			0.5	1	4		RB1	CCNB1		15	2	1		RB1	PCNA	CCNB1
			0.5	1	4		RB1	CCNB1		15	2	1		RB1	AR	ERBB2	CCNB1
			0.5	1	4		RB1	CCNB1		15	2	2		RB1	BID	CHEK1	CCNB1
			0.5	1	4		RB1	CCNB1		15	2	1		RB1	CASP7	FOXO3	CCNB1
			0.5	1	4		RB1	CCNB1		15	2	1		RB1	CCND1	MSH6	CCNB1
			0.5	1	4		RB1	CCNB1		15	2	1		RB1	LCK	PIK3CA	CCNB1
			0.5	1	4		RB1	CCNB1		15	2	1		RB1	MAPK8	YWHAZ	CCNB1
			0.5	1	4		RB1	CCNB1		15	2	1		RB1	CDH1	CAV1	MAPK1	CCNB1
			0.5	1	4		RB1	CCNB1		15	2	1		RB1	MAPK14	CAV1	PIK3CA	CCNB1
			interaction	direct ctrl	indirect ctrl		source	sink		max flow	max of flow	path flow		path
			0.5	1	4		SRC	CCNB1		15	2	2		SRC	MAPK1	CCNB1
			0.5	1	4		SRC	CCNB1		15	2	1		SRC	AKT1	ERBB2	CCNB1
			0.5	1	4		SRC	CCNB1		15	2	1		SRC	BCL2L1	BCL2L11	CCNB1
			0.5	1	4		SRC	CCNB1		15	2	2		SRC	BID	CHEK1	CCNB1
			0.5	1	4		SRC	CCNB1		15	2	1		SRC	CASP7	CDKN1A	CCNB1
			0.5	1	4		SRC	CCNB1		15	2	1		SRC	CASP7	FOXO3	CCNB1
			0.5	1	4		SRC	CCNB1		15	2	1		SRC	CAV1	PIK3CA	CCNB1
			0.5	1	4		SRC	CCNB1		15	2	1		SRC	CCND1	FOXM1	CCNB1
			0.5	1	4		SRC	CCNB1		15	2	1		SRC	CTNNB1	PCNA	CCNB1
			0.5	1	4		SRC	CCNB1		15	2	1		SRC	EGFR	RB1	CCNB1
			0.5	1	4		SRC	CCNB1		15	2	1		SRC	LCK	PIK3CA	CCNB1
			0.5	1	4		SRC	CCNB1		15	2	1		SRC	MAPK8	YWHAZ	CCNB1
			0.5	1	4		SRC	CCNB1		15	2	1		SRC	MET	CCND1	MSH6	CCNB1
			interaction	direct ctrl	indirect ctrl		source	sink		max flow	max of flow	path flow		path
			0.5	1	2		AKT1	CCNB1		12	1	1		AKT1	ERBB2	CCNB1
			0.5	1	2		AKT1	CCNB1		12	1	1		AKT1	FOXO3	CCNB1
			0.5	1	2		AKT1	CCNB1		12	1	1		AKT1	MAPK1	CCNB1
			0.5	1	2		AKT1	CCNB1		12	1	1		AKT1	BID	CHEK1	CCNB1
			0.5	1	2		AKT1	CCNB1		12	1	1		AKT1	CASP7	CDKN1A	CCNB1
			0.5	1	2		AKT1	CCNB1		12	1	1		AKT1	CCND1	FOXM1	CCNB1
			0.5	1	2		AKT1	CCNB1		12	1	1		AKT1	CDKN1B	RB1	CCNB1
			0.5	1	2		AKT1	CCNB1		12	1	1		AKT1	CTNNB1	BCL2L11	CCNB1
			0.5	1	2		AKT1	CCNB1		12	1	1		AKT1	FASN	MSH6	CCNB1
			0.5	1	2		AKT1	CCNB1		12	1	1		AKT1	GAPDH	PCNA	CCNB1
			0.5	1	2		AKT1	CCNB1		12	1	1		AKT1	MAPK8	YWHAZ	CCNB1
			0.5	1	2		AKT1	CCNB1		12	1	1		AKT1	MET	PIK3CA	CCNB1
			interaction	direct ctrl	indirect ctrl		source	sink		max flow	max of flow	path flow		path
			0.5	1	2		AR	CCNB1		12	1	1		AR	CDKN1A	CCNB1
			0.5	1	2		AR	CCNB1		12	1	1		AR	ERBB2	CCNB1
			0.5	1	2		AR	CCNB1		12	1	1		AR	MAPK1	CCNB1
			0.5	1	2		AR	CCNB1		12	1	1		AR	PCNA	CCNB1
			0.5	1	2		AR	CCNB1		12	1	1		AR	RB1	CCNB1
			0.5	1	2		AR	CCNB1		12	1	1		AR	AKT1	FOXO3	CCNB1
			0.5	1	2		AR	CCNB1		12	1	1		AR	BCL2L1	BCL2L11	CCNB1
			0.5	1	2		AR	CCNB1		12	1	1		AR	CAV1	PIK3CA	CCNB1
			0.5	1	2		AR	CCNB1		12	1	1		AR	CCND1	FOXM1	CCNB1
			0.5	1	2		AR	CCNB1		12	1	1		AR	GAPDH	YWHAZ	CCNB1
			0.5	1	2		AR	CCNB1		12	1	1		AR	MET	CHEK1	CCNB1
			0.5	1	2		AR	CCNB1		12	1	1		AR	BRCA2	CCND1	MSH6	CCNB1
			interaction	direct ctrl	indirect ctrl		source	sink		max flow	max of flow	path flow		path
			0.5	1	2		CAV1	CCNB1		12	1	1		CAV1	CDKN1A	CCNB1
			0.5	1	2		CAV1	CCNB1		12	1	1		CAV1	MAPK1	CCNB1
			0.5	1	2		CAV1	CCNB1		12	1	1		CAV1	PIK3CA	CCNB1
			0.5	1	2		CAV1	CCNB1		12	1	1		CAV1	BAK1	BCL2L11	CCNB1
			0.5	1	2		CAV1	CCNB1		12	1	1		CAV1	BID	CHEK1	CCNB1
			0.5	1	2		CAV1	CCNB1		12	1	1		CAV1	CCND1	ERBB2	CCNB1
			0.5	1	2		CAV1	CCNB1		12	1	1		CAV1	CTNNB1	FOXM1	CCNB1
			0.5	1	2		CAV1	CCNB1		12	1	1		CAV1	EGFR	RB1	CCNB1
			0.5	1	2		CAV1	CCNB1		12	1	1		CAV1	FASN	MSH6	CCNB1
			0.5	1	2		CAV1	CCNB1		12	1	1		CAV1	GAPDH	PCNA	CCNB1
			0.5	1	2		CAV1	CCNB1		12	1	1		CAV1	MAPK14	YWHAZ	CCNB1
			0.5	1	2		CAV1	CCNB1		12	1	1		CAV1	CDH1	CTNNB1	FOXO3	CCNB1
			interaction	direct ctrl	indirect ctrl		source	sink		max flow	max of flow	path flow		path
			0.5	1	2		CCND1	CCNB1		12	1	1		CCND1	CDKN1A	CCNB1
			0.5	1	2		CCND1	CCNB1		12	1	1		CCND1	ERBB2	CCNB1
			0.5	1	2		CCND1	CCNB1		12	1	1		CCND1	FOXM1	CCNB1
			0.5	1	2		CCND1	CCNB1		12	1	1		CCND1	MSH6	CCNB1
			0.5	1	2		CCND1	CCNB1		12	1	1		CCND1	PCNA	CCNB1
			0.5	1	2		CCND1	CCNB1		12	1	1		CCND1	RB1	CCNB1
			0.5	1	2		CCND1	CCNB1		12	1	1		CCND1	AR	MAPK1	CCNB1
			0.5	1	2		CCND1	CCNB1		12	1	1		CCND1	EGFR	BCL2L11	CCNB1
			0.5	1	2		CCND1	CCNB1		12	1	1		CCND1	FASN	YWHAZ	CCNB1
			0.5	1	2		CCND1	CCNB1		12	1	1		CCND1	CDKN1B	AKT1	FOXO3	CCNB1
			0.5	1	2		CCND1	CCNB1		12	1	1		CCND1	MAP2K1	CDKN1A	CHEK1	CCNB1
			0.5	1	2		CCND1	CCNB1		12	1	1		CCND1	PDCD4	YBX1	PIK3CA	CCNB1
			interaction	direct ctrl	indirect ctrl		source	sink		max flow	max of flow	path flow		path
			0.5	1	2		CDH1	CCNB1		12	1	1		CDH1	ERBB2	CCNB1
			0.5	1	2		CDH1	CCNB1		12	1	1		CDH1	CAV1	CDKN1A	CCNB1
			0.5	1	2		CDH1	CCNB1		12	1	1		CDH1	CDKN1B	RB1	CCNB1
			0.5	1	2		CDH1	CCNB1		12	1	1		CDH1	CTNNB1	BCL2L11	CCNB1
			0.5	1	2		CDH1	CCNB1		12	1	1		CDH1	EGFR	MAPK1	CCNB1
			0.5	1	2		CDH1	CCNB1		12	1	1		CDH1	MAP2K1	PCNA	CCNB1
			0.5	1	2		CDH1	CCNB1		12	1	1		CDH1	MTOR	YWHAZ	CCNB1
			0.5	1	2		CDH1	CCNB1		12	1	1		CDH1	PIK3R1	PIK3CA	CCNB1
			0.5	1	2		CDH1	CCNB1		12	1	1		CDH1	YAP1	FOXM1	CCNB1
			0.5	1	2		CDH1	CCNB1		12	1	1		CDH1	EIF4EBP1	CCND1	MSH6	CCNB1
			0.5	1	2		CDH1	CCNB1		12	1	1		CDH1	ERBB3	MAPK1	FOXO3	CCNB1
			0.5	1	2		CDH1	CCNB1		12	1	1		CDH1	RPTOR	RPS6KA1	CHEK1	CCNB1
			interaction	direct ctrl	indirect ctrl		source	sink		max flow	max of flow	path flow		path
			0.5	1	2		CDKN1A	CCNB1		12	1	1		CDKN1A	CCNB1
			0.5	1	2		CDKN1A	CCNB1		12	1	1		CDKN1A	CHEK1	CCNB1
			0.5	1	2		CDKN1A	CCNB1		12	1	1		CDKN1A	FOXM1	CCNB1
			0.5	1	2		CDKN1A	CCNB1		12	1	1		CDKN1A	PCNA	CCNB1
			0.5	1	2		CDKN1A	CCNB1		12	1	1		CDKN1A	RB1	CCNB1
			0.5	1	2		CDKN1A	CCNB1		12	1	1		CDKN1A	BCL2L1	BCL2L11	CCNB1
			0.5	1	2		CDKN1A	CCNB1		12	1	1		CDKN1A	CASP7	ERBB2	CCNB1
			0.5	1	2		CDKN1A	CCNB1		12	1	1		CDKN1A	CCND1	MSH6	CCNB1
			0.5	1	2		CDKN1A	CCNB1		12	1	1		CDKN1A	GAPDH	YWHAZ	CCNB1
			0.5	1	2		CDKN1A	CCNB1		12	1	1		CDKN1A	BID	BCL2L1	MAPK1	CCNB1
			0.5	1	2		CDKN1A	CCNB1		12	1	1		CDKN1A	MAPK8	AKT1	FOXO3	CCNB1
			0.5	1	2		CDKN1A	CCNB1		12	1	1		CDKN1A	PARP1	AR	CAV1	PIK3CA	CCNB1
			interaction	direct ctrl	indirect ctrl		source	sink		max flow	max of flow	path flow		path
			0.5	1	2		CTNNB1	CCNB1		12	1	1		CTNNB1	BCL2L11	CCNB1
			0.5	1	2		CTNNB1	CCNB1		12	1	1		CTNNB1	CDKN1A	CCNB1
			0.5	1	2		CTNNB1	CCNB1		12	1	1		CTNNB1	FOXM1	CCNB1
			0.5	1	2		CTNNB1	CCNB1		12	1	1		CTNNB1	FOXO3	CCNB1
			0.5	1	2		CTNNB1	CCNB1		12	1	1		CTNNB1	PCNA	CCNB1
			0.5	1	2		CTNNB1	CCNB1		12	1	1		CTNNB1	AKT1	ERBB2	CCNB1
			0.5	1	2		CTNNB1	CCNB1		12	1	1		CTNNB1	AR	MAPK1	CCNB1
			0.5	1	2		CTNNB1	CCNB1		12	1	1		CTNNB1	CAV1	PIK3CA	CCNB1
			0.5	1	2		CTNNB1	CCNB1		12	1	1		CTNNB1	CCND1	MSH6	CCNB1
			0.5	1	2		CTNNB1	CCNB1		12	1	1		CTNNB1	CDKN1B	RB1	CCNB1
			0.5	1	2		CTNNB1	CCNB1		12	1	1		CTNNB1	MET	CHEK1	CCNB1
			0.5	1	2		CTNNB1	CCNB1		12	1	1		CTNNB1	RAF1	YWHAZ	CCNB1
			interaction	direct ctrl	indirect ctrl		source	sink		max flow	max of flow	path flow		path
			0.5	1	2		EGFR	CCNB1		12	1	1		EGFR	BCL2L11	CCNB1
			0.5	1	2		EGFR	CCNB1		12	1	1		EGFR	ERBB2	CCNB1
			0.5	1	2		EGFR	CCNB1		12	1	1		EGFR	MAPK1	CCNB1
			0.5	1	2		EGFR	CCNB1		12	1	1		EGFR	RB1	CCNB1
			0.5	1	2		EGFR	CCNB1		12	1	1		EGFR	AKT1	FOXO3	CCNB1
			0.5	1	2		EGFR	CCNB1		12	1	1		EGFR	AR	CDKN1A	CCNB1
			0.5	1	2		EGFR	CCNB1		12	1	1		EGFR	CAV1	PIK3CA	CCNB1
			0.5	1	2		EGFR	CCNB1		12	1	1		EGFR	CCND1	FOXM1	CCNB1
			0.5	1	2		EGFR	CCNB1		12	1	1		EGFR	CTNNB1	PCNA	CCNB1
			0.5	1	2		EGFR	CCNB1		12	1	1		EGFR	FASN	MSH6	CCNB1
			0.5	1	2		EGFR	CCNB1		12	1	1		EGFR	GAPDH	YWHAZ	CCNB1
			0.5	1	2		EGFR	CCNB1		12	1	1		EGFR	MET	CHEK1	CCNB1
			interaction	direct ctrl	indirect ctrl		source	sink		max flow	max of flow	path flow		path
			0.5	1	2		ERBB2	CCNB1		12	1	1		ERBB2	CCNB1
			0.5	1	2		ERBB2	CCNB1		12	1	1		ERBB2	CDKN1A	CCNB1
			0.5	1	2		ERBB2	CCNB1		12	1	1		ERBB2	MAPK1	CCNB1
			0.5	1	2		ERBB2	CCNB1		12	1	1		ERBB2	RB1	CCNB1
			0.5	1	2		ERBB2	CCNB1		12	1	1		ERBB2	AKT1	FOXO3	CCNB1
			0.5	1	2		ERBB2	CCNB1		12	1	1		ERBB2	AR	PCNA	CCNB1
			0.5	1	2		ERBB2	CCNB1		12	1	1		ERBB2	BCL2L1	BCL2L11	CCNB1
			0.5	1	2		ERBB2	CCNB1		12	1	1		ERBB2	BID	CHEK1	CCNB1
			0.5	1	2		ERBB2	CCNB1		12	1	1		ERBB2	CCND1	FOXM1	CCNB1
			0.5	1	2		ERBB2	CCNB1		12	1	1		ERBB2	FASN	MSH6	CCNB1
			0.5	1	2		ERBB2	CCNB1		12	1	1		ERBB2	GAPDH	YWHAZ	CCNB1
			0.5	1	2		ERBB2	CCNB1		12	1	1		ERBB2	MET	PIK3CA	CCNB1
			interaction	direct ctrl	indirect ctrl		source	sink		max flow	max of flow	path flow		path
			0.5	1	2		ERBB3	CCNB1		12	1	1		ERBB3	ERBB2	CCNB1
			0.5	1	2		ERBB3	CCNB1		12	1	1		ERBB3	MAPK1	CCNB1
			0.5	1	2		ERBB3	CCNB1		12	1	1		ERBB3	CCND1	CDKN1A	CCNB1
			0.5	1	2		ERBB3	CCNB1		12	1	1		ERBB3	CDKN1B	RB1	CCNB1
			0.5	1	2		ERBB3	CCNB1		12	1	1		ERBB3	EGFR	BCL2L11	CCNB1
			0.5	1	2		ERBB3	CCNB1		12	1	1		ERBB3	MAP2K1	PCNA	CCNB1
			0.5	1	2		ERBB3	CCNB1		12	1	1		ERBB3	MET	CHEK1	CCNB1
			0.5	1	2		ERBB3	CCNB1		12	1	1		ERBB3	MTOR	YWHAZ	CCNB1
			0.5	1	2		ERBB3	CCNB1		12	1	1		ERBB3	PIK3R1	PIK3CA	CCNB1
			0.5	1	2		ERBB3	CCNB1		12	1	1		ERBB3	CDH1	CTNNB1	FOXM1	CCNB1
			0.5	1	2		ERBB3	CCNB1		12	1	1		ERBB3	RAF1	AKT1	FOXO3	CCNB1
			0.5	1	2		ERBB3	CCNB1		12	1	1		ERBB3	RICTOR	CCND1	MSH6	CCNB1
			interaction	direct ctrl	indirect ctrl		source	sink		max flow	max of flow	path flow		path
			0.5	1	2		FOXM1	CCNB1		12	1	1		FOXM1	CCNB1
			0.5	1	2		FOXM1	CCNB1		12	1	1		FOXM1	CDKN1A	CCNB1
			0.5	1	2		FOXM1	CCNB1		12	1	1		FOXM1	FOXO3	CCNB1
			0.5	1	2		FOXM1	CCNB1		12	1	1		FOXM1	RB1	CCNB1
			0.5	1	2		FOXM1	CCNB1		12	1	1		FOXM1	CAV1	MAPK1	CCNB1
			0.5	1	2		FOXM1	CCNB1		12	1	1		FOXM1	CCND1	ERBB2	CCNB1
			0.5	1	2		FOXM1	CCNB1		12	1	1		FOXM1	CTNNB1	BCL2L11	CCNB1
			0.5	1	2		FOXM1	CCNB1		12	1	1		FOXM1	MAPK8	YWHAZ	CCNB1
			0.5	1	2		FOXM1	CCNB1		12	1	1		FOXM1	CDH1	CAV1	PIK3CA	CCNB1
			0.5	1	2		FOXM1	CCNB1		12	1	1		FOXM1	CDKN1B	AR	PCNA	CCNB1
			0.5	1	2		FOXM1	CCNB1		12	1	1		FOXM1	PECAM1	CCND1	MSH6	CCNB1
			0.5	1	2		FOXM1	CCNB1		12	1	1		FOXM1	SNAI2	BRCA2	CDKN1A	CHEK1	CCNB1
			interaction	direct ctrl	indirect ctrl		source	sink		max flow	max of flow	path flow		path
			0.5	1	2		FOXO3	CCNB1		12	1	1		FOXO3	CCNB1
			0.5	1	2		FOXO3	CCNB1		12	1	1		FOXO3	BCL2L11	CCNB1
			0.5	1	2		FOXO3	CCNB1		12	1	1		FOXO3	CDKN1A	CCNB1
			0.5	1	2		FOXO3	CCNB1		12	1	1		FOXO3	FOXM1	CCNB1
			0.5	1	2		FOXO3	CCNB1		12	1	1		FOXO3	MAPK1	CCNB1
			0.5	1	2		FOXO3	CCNB1		12	1	1		FOXO3	AR	ERBB2	CCNB1
			0.5	1	2		FOXO3	CCNB1		12	1	1		FOXO3	CCND1	MSH6	CCNB1
			0.5	1	2		FOXO3	CCNB1		12	1	1		FOXO3	CDKN1B	RB1	CCNB1
			0.5	1	2		FOXO3	CCNB1		12	1	1		FOXO3	CTNNB1	PCNA	CCNB1
			0.5	1	2		FOXO3	CCNB1		12	1	1		FOXO3	FASN	YWHAZ	CCNB1
			0.5	1	2		FOXO3	CCNB1		12	1	1		FOXO3	SMAD4	CHEK1	CCNB1
			0.5	1	2		FOXO3	CCNB1		12	1	1		FOXO3	YBX1	PIK3CA	CCNB1
			interaction	direct ctrl	indirect ctrl		source	sink		max flow	max of flow	path flow		path
			0.5	1	2		GAPDH	CCNB1		12	1	1		GAPDH	CDKN1A	CCNB1
			0.5	1	2		GAPDH	CCNB1		12	1	1		GAPDH	ERBB2	CCNB1
			0.5	1	2		GAPDH	CCNB1		12	1	1		GAPDH	PCNA	CCNB1
			0.5	1	2		GAPDH	CCNB1		12	1	1		GAPDH	YWHAZ	CCNB1
			0.5	1	2		GAPDH	CCNB1		12	1	1		GAPDH	AKT1	FOXO3	CCNB1
			0.5	1	2		GAPDH	CCNB1		12	1	1		GAPDH	AR	MAPK1	CCNB1
			0.5	1	2		GAPDH	CCNB1		12	1	1		GAPDH	BCL2L1	BCL2L11	CCNB1
			0.5	1	2		GAPDH	CCNB1		12	1	1		GAPDH	CAV1	PIK3CA	CCNB1
			0.5	1	2		GAPDH	CCNB1		12	1	1		GAPDH	EGFR	RB1	CCNB1
			0.5	1	2		GAPDH	CCNB1		12	1	1		GAPDH	EIF4EBP1	CCND1	FOXM1	CCNB1
			0.5	1	2		GAPDH	CCNB1		12	1	1		GAPDH	PARP1	CCND1	MSH6	CCNB1
			0.5	1	2		GAPDH	CCNB1		12	1	1		GAPDH	YWHAE	RPTOR	RPS6KA1	CHEK1	CCNB1
			interaction	direct ctrl	indirect ctrl		source	sink		max flow	max of flow	path flow		path
			0.5	1	2		MAP2K1	CCNB1		12	1	1		MAP2K1	CDKN1A	CCNB1
			0.5	1	2		MAP2K1	CCNB1		12	1	1		MAP2K1	MAPK1	CCNB1
			0.5	1	2		MAP2K1	CCNB1		12	1	1		MAP2K1	PCNA	CCNB1
			0.5	1	2		MAP2K1	CCNB1		12	1	1		MAP2K1	CCND1	ERBB2	CCNB1
			0.5	1	2		MAP2K1	CCNB1		12	1	1		MAP2K1	CDKN1B	RB1	CCNB1
			0.5	1	2		MAP2K1	CCNB1		12	1	1		MAP2K1	EGFR	BCL2L11	CCNB1
			0.5	1	2		MAP2K1	CCNB1		12	1	1		MAP2K1	FASN	MSH6	CCNB1
			0.5	1	2		MAP2K1	CCNB1		12	1	1		MAP2K1	MAPK8	YWHAZ	CCNB1
			0.5	1	2		MAP2K1	CCNB1		12	1	1		MAP2K1	NFKB1	FOXO3	CCNB1
			0.5	1	2		MAP2K1	CCNB1		12	1	1		MAP2K1	PRKCD	CHEK1	CCNB1
			0.5	1	2		MAP2K1	CCNB1		12	1	1		MAP2K1	CDH1	CAV1	PIK3CA	CCNB1
			0.5	1	2		MAP2K1	CCNB1		12	1	1		MAP2K1	EIF4EBP1	CCND1	FOXM1	CCNB1
			interaction	direct ctrl	indirect ctrl		source	sink		max flow	max of flow	path flow		path
			0.5	1	2		MAPK1	CCNB1		12	1	1		MAPK1	CCNB1
			0.5	1	2		MAPK1	CCNB1		12	1	1		MAPK1	BCL2L11	CCNB1
			0.5	1	2		MAPK1	CCNB1		12	1	1		MAPK1	CDKN1A	CCNB1
			0.5	1	2		MAPK1	CCNB1		12	1	1		MAPK1	ERBB2	CCNB1
			0.5	1	2		MAPK1	CCNB1		12	1	1		MAPK1	FOXO3	CCNB1
			0.5	1	2		MAPK1	CCNB1		12	1	1		MAPK1	AR	PCNA	CCNB1
			0.5	1	2		MAPK1	CCNB1		12	1	1		MAPK1	CAV1	PIK3CA	CCNB1
			0.5	1	2		MAPK1	CCNB1		12	1	1		MAPK1	CCND1	FOXM1	CCNB1
			0.5	1	2		MAPK1	CCNB1		12	1	1		MAPK1	CDKN1B	RB1	CCNB1
			0.5	1	2		MAPK1	CCNB1		12	1	1		MAPK1	MAPK14	YWHAZ	CCNB1
			0.5	1	2		MAPK1	CCNB1		12	1	1		MAPK1	MET	CHEK1	CCNB1
			0.5	1	2		MAPK1	CCNB1		12	1	1		MAPK1	BAD	CCND1	MSH6	CCNB1
			interaction	direct ctrl	indirect ctrl		source	sink		max flow	max of flow	path flow		path
			0.5	1	2		MAPK8	CCNB1		12	1	1		MAPK8	BCL2L11	CCNB1
			0.5	1	2		MAPK8	CCNB1		12	1	1		MAPK8	CDKN1A	CCNB1
			0.5	1	2		MAPK8	CCNB1		12	1	1		MAPK8	YWHAZ	CCNB1
			0.5	1	2		MAPK8	CCNB1		12	1	1		MAPK8	AKT1	ERBB2	CCNB1
			0.5	1	2		MAPK8	CCNB1		12	1	1		MAPK8	BCL2L1	MAPK1	CCNB1
			0.5	1	2		MAPK8	CCNB1		12	1	1		MAPK8	CDKN1B	RB1	CCNB1
			0.5	1	2		MAPK8	CCNB1		12	1	1		MAPK8	MAP2K1	PCNA	CCNB1
			0.5	1	2		MAPK8	CCNB1		12	1	1		MAPK8	PIK3R1	PIK3CA	CCNB1
			0.5	1	2		MAPK8	CCNB1		12	1	1		MAPK8	BAD	CCND1	FOXM1	CCNB1
			0.5	1	2		MAPK8	CCNB1		12	1	1		MAPK8	EGFR	AKT1	FOXO3	CCNB1
			0.5	1	2		MAPK8	CCNB1		12	1	1		MAPK8	MTOR	CCND1	MSH6	CCNB1
			0.5	1	2		MAPK8	CCNB1		12	1	1		MAPK8	BECN1	BCL2L1	BID	CHEK1	CCNB1
			interaction	direct ctrl	indirect ctrl		source	sink		max flow	max of flow	path flow		path
			0.5	1	2		MAPK14	CCNB1		12	1	1		MAPK14	BCL2L11	CCNB1
			0.5	1	2		MAPK14	CCNB1		12	1	1		MAPK14	CDKN1A	CCNB1
			0.5	1	2		MAPK14	CCNB1		12	1	1		MAPK14	RB1	CCNB1
			0.5	1	2		MAPK14	CCNB1		12	1	1		MAPK14	YWHAZ	CCNB1
			0.5	1	2		MAPK14	CCNB1		12	1	1		MAPK14	AKT1	ERBB2	CCNB1
			0.5	1	2		MAPK14	CCNB1		12	1	1		MAPK14	BCL2L1	MAPK1	CCNB1
			0.5	1	2		MAPK14	CCNB1		12	1	1		MAPK14	CAV1	PIK3CA	CCNB1
			0.5	1	2		MAPK14	CCNB1		12	1	1		MAPK14	MAP2K1	PCNA	CCNB1
			0.5	1	2		MAPK14	CCNB1		12	1	1		MAPK14	YWHAB	FOXO3	CCNB1
			0.5	1	2		MAPK14	CCNB1		12	1	1		MAPK14	BAD	CCND1	FOXM1	CCNB1
			0.5	1	2		MAPK14	CCNB1		12	1	1		MAPK14	CDKN1B	CCND1	MSH6	CCNB1
			0.5	1	2		MAPK14	CCNB1		12	1	1		MAPK14	EGFR	MET	CHEK1	CCNB1
			interaction	direct ctrl	indirect ctrl		source	sink		max flow	max of flow	path flow		path
			0.5	1	2		MET	CCNB1		12	1	1		MET	CDKN1A	CCNB1
			0.5	1	2		MET	CCNB1		12	1	1		MET	CHEK1	CCNB1
			0.5	1	2		MET	CCNB1		12	1	1		MET	ERBB2	CCNB1
			0.5	1	2		MET	CCNB1		12	1	1		MET	MAPK1	CCNB1
			0.5	1	2		MET	CCNB1		12	1	1		MET	PIK3CA	CCNB1
			0.5	1	2		MET	CCNB1		12	1	1		MET	AKT1	FOXO3	CCNB1
			0.5	1	2		MET	CCNB1		12	1	1		MET	AR	PCNA	CCNB1
			0.5	1	2		MET	CCNB1		12	1	1		MET	CCND1	FOXM1	CCNB1
			0.5	1	2		MET	CCNB1		12	1	1		MET	CDKN1B	RB1	CCNB1
			0.5	1	2		MET	CCNB1		12	1	1		MET	CTNNB1	BCL2L11	CCNB1
			0.5	1	2		MET	CCNB1		12	1	1		MET	MAPK8	YWHAZ	CCNB1
			0.5	1	2		MET	CCNB1		12	1	1		MET	EGFR	CCND1	MSH6	CCNB1
			interaction	direct ctrl	indirect ctrl		source	sink		max flow	max of flow	path flow		path
			0.5	1	2		MTOR	CCNB1		12	1	1		MTOR	YWHAZ	CCNB1
			0.5	1	2		MTOR	CCNB1		12	1	1		MTOR	AKT1	ERBB2	CCNB1
			0.5	1	2		MTOR	CCNB1		12	1	1		MTOR	AR	CDKN1A	CCNB1
			0.5	1	2		MTOR	CCNB1		12	1	1		MTOR	BCL2L1	BCL2L11	CCNB1
			0.5	1	2		MTOR	CCNB1		12	1	1		MTOR	CCND1	FOXM1	CCNB1
			0.5	1	2		MTOR	CCNB1		12	1	1		MTOR	EGFR	MAPK1	CCNB1
			0.5	1	2		MTOR	CCNB1		12	1	1		MTOR	FASN	MSH6	CCNB1
			0.5	1	2		MTOR	CCNB1		12	1	1		MTOR	NFKB1	FOXO3	CCNB1
			0.5	1	2		MTOR	CCNB1		12	1	1		MTOR	PARP1	PCNA	CCNB1
			0.5	1	2		MTOR	CCNB1		12	1	1		MTOR	PRKCD	CHEK1	CCNB1
			0.5	1	2		MTOR	CCNB1		12	1	1		MTOR	CDH1	CAV1	PIK3CA	CCNB1
			0.5	1	2		MTOR	CCNB1		12	1	1		MTOR	EIF4EBP1	CCND1	RB1	CCNB1
			interaction	direct ctrl	indirect ctrl		source	sink		max flow	max of flow	path flow		path
			0.5	1	2		PIK3CA	CCNB1		12	1	1		PIK3CA	CCNB1
			0.5	1	2		PIK3CA	CCNB1		12	1	1		PIK3CA	CHEK1	CCNB1
			0.5	1	2		PIK3CA	CCNB1		12	1	1		PIK3CA	ERBB2	CCNB1
			0.5	1	2		PIK3CA	CCNB1		12	1	1		PIK3CA	FOXM1	CCNB1
			0.5	1	2		PIK3CA	CCNB1		12	1	1		PIK3CA	FOXO3	CCNB1
			0.5	1	2		PIK3CA	CCNB1		12	1	1		PIK3CA	MAPK1	CCNB1
			0.5	1	2		PIK3CA	CCNB1		12	1	1		PIK3CA	CAV1	CDKN1A	CCNB1
			0.5	1	2		PIK3CA	CCNB1		12	1	1		PIK3CA	CCND1	MSH6	CCNB1
			0.5	1	2		PIK3CA	CCNB1		12	1	1		PIK3CA	CDKN1B	RB1	CCNB1
			0.5	1	2		PIK3CA	CCNB1		12	1	1		PIK3CA	CTNNB1	BCL2L11	CCNB1
			0.5	1	2		PIK3CA	CCNB1		12	1	1		PIK3CA	FASN	YWHAZ	CCNB1
			0.5	1	2		PIK3CA	CCNB1		12	1	1		PIK3CA	MAP2K1	PCNA	CCNB1
			interaction	direct ctrl	indirect ctrl		source	sink		max flow	max of flow	path flow		path
			0.5	1	2		PRKCD	CCNB1		12	1	1		PRKCD	CDKN1A	CCNB1
			0.5	1	2		PRKCD	CCNB1		12	1	1		PRKCD	CHEK1	CCNB1
			0.5	1	2		PRKCD	CCNB1		12	1	1		PRKCD	ERBB2	CCNB1
			0.5	1	2		PRKCD	CCNB1		12	1	1		PRKCD	MAPK1	CCNB1
			0.5	1	2		PRKCD	CCNB1		12	1	1		PRKCD	RB1	CCNB1
			0.5	1	2		PRKCD	CCNB1		12	1	1		PRKCD	YWHAZ	CCNB1
			0.5	1	2		PRKCD	CCNB1		12	1	1		PRKCD	AKT1	FOXO3	CCNB1
			0.5	1	2		PRKCD	CCNB1		12	1	1		PRKCD	BCL2L1	BCL2L11	CCNB1
			0.5	1	2		PRKCD	CCNB1		12	1	1		PRKCD	CCND1	FOXM1	CCNB1
			0.5	1	2		PRKCD	CCNB1		12	1	1		PRKCD	CTNNB1	PCNA	CCNB1
			0.5	1	2		PRKCD	CCNB1		12	1	1		PRKCD	BAD	CCND1	MSH6	CCNB1
			0.5	1	2		PRKCD	CCNB1		12	1	1		PRKCD	EGFR	CAV1	PIK3CA	CCNB1
			interaction	direct ctrl	indirect ctrl		source	sink		max flow	max of flow	path flow		path
			0.5	1	2		RAF1	CCNB1		12	1	1		RAF1	MAPK1	CCNB1
			0.5	1	2		RAF1	CCNB1		12	1	1		RAF1	RB1	CCNB1
			0.5	1	2		RAF1	CCNB1		12	1	1		RAF1	YWHAZ	CCNB1
			0.5	1	2		RAF1	CCNB1		12	1	1		RAF1	AKT1	ERBB2	CCNB1
			0.5	1	2		RAF1	CCNB1		12	1	1		RAF1	CCND1	CDKN1A	CCNB1
			0.5	1	2		RAF1	CCNB1		12	1	1		RAF1	CTNNB1	BCL2L11	CCNB1
			0.5	1	2		RAF1	CCNB1		12	1	1		RAF1	LCK	PIK3CA	CCNB1
			0.5	1	2		RAF1	CCNB1		12	1	1		RAF1	MAP2K1	PCNA	CCNB1
			0.5	1	2		RAF1	CCNB1		12	1	1		RAF1	NFKB1	FOXO3	CCNB1
			0.5	1	2		RAF1	CCNB1		12	1	1		RAF1	CDH1	CTNNB1	FOXM1	CCNB1
			0.5	1	2		RAF1	CCNB1		12	1	1		RAF1	MAPK8	CDKN1A	CHEK1	CCNB1
			0.5	1	2		RAF1	CCNB1		12	1	1		RAF1	PARP1	CCND1	MSH6	CCNB1
			interaction	direct ctrl	indirect ctrl		source	sink		max flow	max of flow	path flow		path
			0.5	1	2		RB1	CCNB1		12	1	1		RB1	CCNB1
			0.5	1	2		RB1	CCNB1		12	1	1		RB1	BCL2L11	CCNB1
			0.5	1	2		RB1	CCNB1		12	1	1		RB1	CDKN1A	CCNB1
			0.5	1	2		RB1	CCNB1		12	1	1		RB1	FOXM1	CCNB1
			0.5	1	2		RB1	CCNB1		12	1	1		RB1	MAPK1	CCNB1
			0.5	1	2		RB1	CCNB1		12	1	1		RB1	PCNA	CCNB1
			0.5	1	2		RB1	CCNB1		12	1	1		RB1	AR	ERBB2	CCNB1
			0.5	1	2		RB1	CCNB1		12	1	1		RB1	BID	CHEK1	CCNB1
			0.5	1	2		RB1	CCNB1		12	1	1		RB1	CASP7	FOXO3	CCNB1
			0.5	1	2		RB1	CCNB1		12	1	1		RB1	CCND1	MSH6	CCNB1
			0.5	1	2		RB1	CCNB1		12	1	1		RB1	LCK	PIK3CA	CCNB1
			0.5	1	2		RB1	CCNB1		12	1	1		RB1	MAPK8	YWHAZ	CCNB1
			interaction	direct ctrl	indirect ctrl		source	sink		max flow	max of flow	path flow		path
			0.5	1	2		SMAD4	CCNB1		12	1	1		SMAD4	CDKN1A	CCNB1
			0.5	1	2		SMAD4	CCNB1		12	1	1		SMAD4	CHEK1	CCNB1
			0.5	1	2		SMAD4	CCNB1		12	1	1		SMAD4	ERBB2	CCNB1
			0.5	1	2		SMAD4	CCNB1		12	1	1		SMAD4	AKT1	FOXO3	CCNB1
			0.5	1	2		SMAD4	CCNB1		12	1	1		SMAD4	AR	MAPK1	CCNB1
			0.5	1	2		SMAD4	CCNB1		12	1	1		SMAD4	CDKN1B	RB1	CCNB1
			0.5	1	2		SMAD4	CCNB1		12	1	1		SMAD4	CTNNB1	BCL2L11	CCNB1
			0.5	1	2		SMAD4	CCNB1		12	1	1		SMAD4	MET	PIK3CA	CCNB1
			0.5	1	2		SMAD4	CCNB1		12	1	1		SMAD4	MTOR	YWHAZ	CCNB1
			0.5	1	2		SMAD4	CCNB1		12	1	1		SMAD4	YAP1	FOXM1	CCNB1
			0.5	1	2		SMAD4	CCNB1		12	1	1		SMAD4	EGFR	AR	PCNA	CCNB1
			0.5	1	2		SMAD4	CCNB1		12	1	1		SMAD4	SNAI2	CCND1	MSH6	CCNB1
			interaction	direct ctrl	indirect ctrl		source	sink		max flow	max of flow	path flow		path
			0.5	1	2		SRC	CCNB1		12	1	1		SRC	MAPK1	CCNB1
			0.5	1	2		SRC	CCNB1		12	1	1		SRC	AKT1	ERBB2	CCNB1
			0.5	1	2		SRC	CCNB1		12	1	1		SRC	BCL2L1	BCL2L11	CCNB1
			0.5	1	2		SRC	CCNB1		12	1	1		SRC	BID	CHEK1	CCNB1
			0.5	1	2		SRC	CCNB1		12	1	1		SRC	CASP7	CDKN1A	CCNB1
			0.5	1	2		SRC	CCNB1		12	1	1		SRC	CAV1	PIK3CA	CCNB1
			0.5	1	2		SRC	CCNB1		12	1	1		SRC	CCND1	FOXM1	CCNB1
			0.5	1	2		SRC	CCNB1		12	1	1		SRC	CTNNB1	FOXO3	CCNB1
			0.5	1	2		SRC	CCNB1		12	1	1		SRC	EGFR	RB1	CCNB1
			0.5	1	2		SRC	CCNB1		12	1	1		SRC	MAPK8	YWHAZ	CCNB1
			0.5	1	2		SRC	CCNB1		12	1	1		SRC	CDH1	CTNNB1	PCNA	CCNB1
			0.5	1	2		SRC	CCNB1		12	1	1		SRC	MET	CCND1	MSH6	CCNB1
			interaction	direct ctrl	indirect ctrl		source	sink		max flow	max of flow	path flow		path
			0.5	1	1		AKT1	CCNB1		10.5	1	1		AKT1	ERBB2	CCNB1
			0.5	1	1		AKT1	CCNB1		10.5	1	1		AKT1	FOXO3	CCNB1
			0.5	1	1		AKT1	CCNB1		10.5	1	0.5		AKT1	MAPK1	CCNB1
			0.5	1	1		AKT1	CCNB1		10.5	1	0.5		AKT1	BID	CHEK1	CCNB1
			0.5	1	1		AKT1	CCNB1		10.5	1	0.5		AKT1	CASP7	CDKN1A	CCNB1
			0.5	1	1		AKT1	CCNB1		10.5	1	0.5		AKT1	CCND1	CDKN1A	CCNB1
			0.5	1	1		AKT1	CCNB1		10.5	1	1		AKT1	CDKN1B	RB1	CCNB1
			0.5	1	1		AKT1	CCNB1		10.5	1	1		AKT1	CTNNB1	BCL2L11	CCNB1
			0.5	1	1		AKT1	CCNB1		10.5	1	1		AKT1	FASN	MSH6	CCNB1
			0.5	1	1		AKT1	CCNB1		10.5	1	1		AKT1	GAPDH	PCNA	CCNB1
			0.5	1	1		AKT1	CCNB1		10.5	1	1		AKT1	MAPK8	YWHAZ	CCNB1
			0.5	1	1		AKT1	CCNB1		10.5	1	0.5		AKT1	MET	PIK3CA	CCNB1
			0.5	1	1		AKT1	CCNB1		10.5	1	0.5		AKT1	BAD	CCND1	FOXM1	CCNB1
			0.5	1	1		AKT1	CCNB1		10.5	1	0.5		AKT1	CDH1	CTNNB1	FOXM1	CCNB1
			interaction	direct ctrl	indirect ctrl		source	sink		max flow	max of flow	path flow		path
			0.5	1	1		AR	CCNB1		10.5	1	1		AR	CDKN1A	CCNB1
			0.5	1	1		AR	CCNB1		10.5	1	1		AR	ERBB2	CCNB1
			0.5	1	1		AR	CCNB1		10.5	1	0.5		AR	MAPK1	CCNB1
			0.5	1	1		AR	CCNB1		10.5	1	1		AR	PCNA	CCNB1
			0.5	1	1		AR	CCNB1		10.5	1	1		AR	RB1	CCNB1
			0.5	1	1		AR	CCNB1		10.5	1	1		AR	AKT1	FOXO3	CCNB1
			0.5	1	1		AR	CCNB1		10.5	1	1		AR	BCL2L1	BCL2L11	CCNB1
			0.5	1	1		AR	CCNB1		10.5	1	0.5		AR	CAV1	PIK3CA	CCNB1
			0.5	1	1		AR	CCNB1		10.5	1	1		AR	CCND1	FOXM1	CCNB1
			0.5	1	1		AR	CCNB1		10.5	1	1		AR	GAPDH	YWHAZ	CCNB1
			0.5	1	1		AR	CCNB1		10.5	1	0.5		AR	MET	CHEK1	CCNB1
			0.5	1	1		AR	CCNB1		10.5	1	1		AR	BRCA2	CCND1	MSH6	CCNB1
			interaction	direct ctrl	indirect ctrl		source	sink		max flow	max of flow	path flow		path
			0.5	1	1		CAV1	CCNB1		10.5	1	0.5		CAV1	CDKN1A	CCNB1
			0.5	1	1		CAV1	CCNB1		10.5	1	0.5		CAV1	MAPK1	CCNB1
			0.5	1	1		CAV1	CCNB1		10.5	1	0.5		CAV1	PIK3CA	CCNB1
			0.5	1	1		CAV1	CCNB1		10.5	1	0.5		CAV1	BAK1	BCL2L11	CCNB1
			0.5	1	1		CAV1	CCNB1		10.5	1	0.5		CAV1	BID	CHEK1	CCNB1
			0.5	1	1		CAV1	CCNB1		10.5	1	0.5		CAV1	CCND1	CDKN1A	CCNB1
			0.5	1	1		CAV1	CCNB1		10.5	1	1		CAV1	CDH1	ERBB2	CCNB1
			0.5	1	1		CAV1	CCNB1		10.5	1	0.5		CAV1	CTNNB1	BCL2L11	CCNB1
			0.5	1	1		CAV1	CCNB1		10.5	1	0.5		CAV1	CTNNB1	FOXM1	CCNB1
			0.5	1	1		CAV1	CCNB1		10.5	1	1		CAV1	EGFR	RB1	CCNB1
			0.5	1	1		CAV1	CCNB1		10.5	1	1		CAV1	FASN	MSH6	CCNB1
			0.5	1	1		CAV1	CCNB1		10.5	1	1		CAV1	GAPDH	PCNA	CCNB1
			0.5	1	1		CAV1	CCNB1		10.5	1	0.5		CAV1	MAPK1	FOXO3	CCNB1
			0.5	1	1		CAV1	CCNB1		10.5	1	1		CAV1	MAPK14	YWHAZ	CCNB1
			0.5	1	1		CAV1	CCNB1		10.5	1	0.5		CAV1	PIK3CA	FOXM1	CCNB1
			0.5	1	1		CAV1	CCNB1		10.5	1	0.5		CAV1	BID	CASP7	FOXO3	CCNB1
			interaction	direct ctrl	indirect ctrl		source	sink		max flow	max of flow	path flow		path
			0.5	1	1		CCND1	CCNB1		10.5	1	1		CCND1	CDKN1A	CCNB1
			0.5	1	1		CCND1	CCNB1		10.5	1	1		CCND1	ERBB2	CCNB1
			0.5	1	1		CCND1	CCNB1		10.5	1	1		CCND1	FOXM1	CCNB1
			0.5	1	1		CCND1	CCNB1		10.5	1	1		CCND1	MSH6	CCNB1
			0.5	1	1		CCND1	CCNB1		10.5	1	1		CCND1	PCNA	CCNB1
			0.5	1	1		CCND1	CCNB1		10.5	1	1		CCND1	RB1	CCNB1
			0.5	1	1		CCND1	CCNB1		10.5	1	0.5		CCND1	AR	MAPK1	CCNB1
			0.5	1	1		CCND1	CCNB1		10.5	1	0.5		CCND1	EGFR	BCL2L11	CCNB1
			0.5	1	1		CCND1	CCNB1		10.5	1	1		CCND1	FASN	YWHAZ	CCNB1
			0.5	1	1		CCND1	CCNB1		10.5	1	0.5		CCND1	AR	AKT1	FOXO3	CCNB1
			0.5	1	1		CCND1	CCNB1		10.5	1	0.5		CCND1	CDKN1B	AKT1	FOXO3	CCNB1
			0.5	1	1		CCND1	CCNB1		10.5	1	0.5		CCND1	CDKN1B	CDKN1A	CHEK1	CCNB1
			0.5	1	1		CCND1	CCNB1		10.5	1	0.5		CCND1	EGFR	BCL2L1	BCL2L11	CCNB1
			0.5	1	1		CCND1	CCNB1		10.5	1	0.5		CCND1	PDCD4	YBX1	PIK3CA	CCNB1
			interaction	direct ctrl	indirect ctrl		source	sink		max flow	max of flow	path flow		path
			0.5	1	1		CDH1	CCNB1		10.5	1	1		CDH1	ERBB2	CCNB1
			0.5	1	1		CDH1	CCNB1		10.5	1	0.5		CDH1	CAV1	CDKN1A	CCNB1
			0.5	1	1		CDH1	CCNB1		10.5	1	0.5		CDH1	CAV1	MAPK1	CCNB1
			0.5	1	1		CDH1	CCNB1		10.5	1	0.5		CDH1	CDKN1B	CDKN1A	CCNB1
			0.5	1	1		CDH1	CCNB1		10.5	1	1		CDH1	CTNNB1	BCL2L11	CCNB1
			0.5	1	1		CDH1	CCNB1		10.5	1	1		CDH1	EGFR	RB1	CCNB1
			0.5	1	1		CDH1	CCNB1		10.5	1	0.5		CDH1	MAP2K1	PCNA	CCNB1
			0.5	1	1		CDH1	CCNB1		10.5	1	0.5		CDH1	MTOR	YWHAZ	CCNB1
			0.5	1	1		CDH1	CCNB1		10.5	1	0.5		CDH1	PIK3R1	PIK3CA	CCNB1
			0.5	1	1		CDH1	CCNB1		10.5	1	0.5		CDH1	RPTOR	YWHAZ	CCNB1
			0.5	1	1		CDH1	CCNB1		10.5	1	1		CDH1	YAP1	FOXM1	CCNB1
			0.5	1	1		CDH1	CCNB1		10.5	1	0.5		CDH1	EIF4EBP1	CCND1	MSH6	CCNB1
			0.5	1	1		CDH1	CCNB1		10.5	1	0.5		CDH1	ERBB3	CCND1	MSH6	CCNB1
			0.5	1	1		CDH1	CCNB1		10.5	1	0.5		CDH1	MAP2K1	CCND1	PCNA	CCNB1
			0.5	1	1		CDH1	CCNB1		10.5	1	0.5		CDH1	PIK3R1	CTNNB1	FOXO3	CCNB1
			0.5	1	1		CDH1	CCNB1		10.5	1	0.5		CDH1	SRC	AKT1	FOXO3	CCNB1
			0.5	1	1		CDH1	CCNB1		10.5	1	0.5		CDH1	SRC	BID	CHEK1	CCNB1
			interaction	direct ctrl	indirect ctrl		source	sink		max flow	max of flow	path flow		path
			0.5	1	1		CTNNB1	CCNB1		10.5	1	1		CTNNB1	BCL2L11	CCNB1
			0.5	1	1		CTNNB1	CCNB1		10.5	1	1		CTNNB1	CDKN1A	CCNB1
			0.5	1	1		CTNNB1	CCNB1		10.5	1	1		CTNNB1	FOXM1	CCNB1
			0.5	1	1		CTNNB1	CCNB1		10.5	1	1		CTNNB1	FOXO3	CCNB1
			0.5	1	1		CTNNB1	CCNB1		10.5	1	1		CTNNB1	PCNA	CCNB1
			0.5	1	1		CTNNB1	CCNB1		10.5	1	1		CTNNB1	AKT1	ERBB2	CCNB1
			0.5	1	1		CTNNB1	CCNB1		10.5	1	0.5		CTNNB1	AR	MAPK1	CCNB1
			0.5	1	1		CTNNB1	CCNB1		10.5	1	0.5		CTNNB1	AR	RB1	CCNB1
			0.5	1	1		CTNNB1	CCNB1		10.5	1	0.5		CTNNB1	CAV1	PIK3CA	CCNB1
			0.5	1	1		CTNNB1	CCNB1		10.5	1	1		CTNNB1	CCND1	MSH6	CCNB1
			0.5	1	1		CTNNB1	CCNB1		10.5	1	0.5		CTNNB1	CDKN1B	RB1	CCNB1
			0.5	1	1		CTNNB1	CCNB1		10.5	1	0.5		CTNNB1	MET	CHEK1	CCNB1
			0.5	1	1		CTNNB1	CCNB1		10.5	1	0.5		CTNNB1	RAF1	YWHAZ	CCNB1
			0.5	1	1		CTNNB1	CCNB1		10.5	1	0.5		CTNNB1	BCL2L1	MAPK8	YWHAZ	CCNB1
			interaction	direct ctrl	indirect ctrl		source	sink		max flow	max of flow	path flow		path
			0.5	1	1		EGFR	CCNB1		10.5	1	0.5		EGFR	BCL2L11	CCNB1
			0.5	1	1		EGFR	CCNB1		10.5	1	1		EGFR	ERBB2	CCNB1
			0.5	1	1		EGFR	CCNB1		10.5	1	0.5		EGFR	MAPK1	CCNB1
			0.5	1	1		EGFR	CCNB1		10.5	1	1		EGFR	RB1	CCNB1
			0.5	1	1		EGFR	CCNB1		10.5	1	1		EGFR	AKT1	FOXO3	CCNB1
			0.5	1	1		EGFR	CCNB1		10.5	1	1		EGFR	AR	CDKN1A	CCNB1
			0.5	1	1		EGFR	CCNB1		10.5	1	0.5		EGFR	BCL2L1	BCL2L11	CCNB1
			0.5	1	1		EGFR	CCNB1		10.5	1	0.5		EGFR	CAV1	PIK3CA	CCNB1
			0.5	1	1		EGFR	CCNB1		10.5	1	1		EGFR	CCND1	FOXM1	CCNB1
			0.5	1	1		EGFR	CCNB1		10.5	1	1		EGFR	CTNNB1	PCNA	CCNB1
			0.5	1	1		EGFR	CCNB1		10.5	1	0.5		EGFR	FASN	MSH6	CCNB1
			0.5	1	1		EGFR	CCNB1		10.5	1	1		EGFR	GAPDH	YWHAZ	CCNB1
			0.5	1	1		EGFR	CCNB1		10.5	1	0.5		EGFR	MET	CHEK1	CCNB1
			0.5	1	1		EGFR	CCNB1		10.5	1	0.5		EGFR	CAV1	CCND1	MSH6	CCNB1
			interaction	direct ctrl	indirect ctrl		source	sink		max flow	max of flow	path flow		path
			0.5	1	1		ERBB2	CCNB1		10.5	1	1		ERBB2	CCNB1
			0.5	1	1		ERBB2	CCNB1		10.5	1	1		ERBB2	CDKN1A	CCNB1
			0.5	1	1		ERBB2	CCNB1		10.5	1	0.5		ERBB2	MAPK1	CCNB1
			0.5	1	1		ERBB2	CCNB1		10.5	1	1		ERBB2	RB1	CCNB1
			0.5	1	1		ERBB2	CCNB1		10.5	1	1		ERBB2	AKT1	FOXO3	CCNB1
			0.5	1	1		ERBB2	CCNB1		10.5	1	1		ERBB2	AR	PCNA	CCNB1
			0.5	1	1		ERBB2	CCNB1		10.5	1	0.5		ERBB2	BCL2L1	BCL2L11	CCNB1
			0.5	1	1		ERBB2	CCNB1		10.5	1	0.5		ERBB2	BID	CHEK1	CCNB1
			0.5	1	1		ERBB2	CCNB1		10.5	1	1		ERBB2	CCND1	FOXM1	CCNB1
			0.5	1	1		ERBB2	CCNB1		10.5	1	0.5		ERBB2	CTNNB1	BCL2L11	CCNB1
			0.5	1	1		ERBB2	CCNB1		10.5	1	0.5		ERBB2	FASN	MSH6	CCNB1
			0.5	1	1		ERBB2	CCNB1		10.5	1	1		ERBB2	GAPDH	YWHAZ	CCNB1
			0.5	1	1		ERBB2	CCNB1		10.5	1	0.5		ERBB2	MET	PIK3CA	CCNB1
			0.5	1	1		ERBB2	CCNB1		10.5	1	0.5		ERBB2	CDKN1B	CCND1	MSH6	CCNB1
			interaction	direct ctrl	indirect ctrl		source	sink		max flow	max of flow	path flow		path
			0.5	1	1		FOXM1	CCNB1		10.5	1	1		FOXM1	CCNB1
			0.5	1	1		FOXM1	CCNB1		10.5	1	1		FOXM1	CDKN1A	CCNB1
			0.5	1	1		FOXM1	CCNB1		10.5	1	1		FOXM1	FOXO3	CCNB1
			0.5	1	1		FOXM1	CCNB1		10.5	1	1		FOXM1	RB1	CCNB1
			0.5	1	1		FOXM1	CCNB1		10.5	1	0.5		FOXM1	CAV1	MAPK1	CCNB1
			0.5	1	1		FOXM1	CCNB1		10.5	1	0.5		FOXM1	CAV1	PIK3CA	CCNB1
			0.5	1	1		FOXM1	CCNB1		10.5	1	1		FOXM1	CCND1	ERBB2	CCNB1
			0.5	1	1		FOXM1	CCNB1		10.5	1	1		FOXM1	CTNNB1	BCL2L11	CCNB1
			0.5	1	1		FOXM1	CCNB1		10.5	1	1		FOXM1	MAPK8	YWHAZ	CCNB1
			0.5	1	1		FOXM1	CCNB1		10.5	1	1		FOXM1	CDH1	CTNNB1	PCNA	CCNB1
			0.5	1	1		FOXM1	CCNB1		10.5	1	1		FOXM1	CDKN1B	CCND1	MSH6	CCNB1
			0.5	1	1		FOXM1	CCNB1		10.5	1	0.5		FOXM1	PECAM1	AKT1	BID	CHEK1	CCNB1
			interaction	direct ctrl	indirect ctrl		source	sink		max flow	max of flow	path flow		path
			0.5	1	1		FOXO3	CCNB1		10.5	1	1		FOXO3	CCNB1
			0.5	1	1		FOXO3	CCNB1		10.5	1	1		FOXO3	BCL2L11	CCNB1
			0.5	1	1		FOXO3	CCNB1		10.5	1	1		FOXO3	CDKN1A	CCNB1
			0.5	1	1		FOXO3	CCNB1		10.5	1	1		FOXO3	FOXM1	CCNB1
			0.5	1	1		FOXO3	CCNB1		10.5	1	0.5		FOXO3	MAPK1	CCNB1
			0.5	1	1		FOXO3	CCNB1		10.5	1	1		FOXO3	AR	ERBB2	CCNB1
			0.5	1	1		FOXO3	CCNB1		10.5	1	1		FOXO3	CCND1	MSH6	CCNB1
			0.5	1	1		FOXO3	CCNB1		10.5	1	1		FOXO3	CDKN1B	RB1	CCNB1
			0.5	1	1		FOXO3	CCNB1		10.5	1	1		FOXO3	CTNNB1	PCNA	CCNB1
			0.5	1	1		FOXO3	CCNB1		10.5	1	1		FOXO3	FASN	YWHAZ	CCNB1
			0.5	1	1		FOXO3	CCNB1		10.5	1	0.5		FOXO3	SMAD4	CHEK1	CCNB1
			0.5	1	1		FOXO3	CCNB1		10.5	1	0.5		FOXO3	YBX1	PIK3CA	CCNB1
			interaction	direct ctrl	indirect ctrl		source	sink		max flow	max of flow	path flow		path
			0.5	1	1		GAPDH	CCNB1		10.5	1	1		GAPDH	CDKN1A	CCNB1
			0.5	1	1		GAPDH	CCNB1		10.5	1	1		GAPDH	ERBB2	CCNB1
			0.5	1	1		GAPDH	CCNB1		10.5	1	1		GAPDH	PCNA	CCNB1
			0.5	1	1		GAPDH	CCNB1		10.5	1	1		GAPDH	YWHAZ	CCNB1
			0.5	1	1		GAPDH	CCNB1		10.5	1	1		GAPDH	AKT1	FOXO3	CCNB1
			0.5	1	1		GAPDH	CCNB1		10.5	1	0.5		GAPDH	AR	MAPK1	CCNB1
			0.5	1	1		GAPDH	CCNB1		10.5	1	0.5		GAPDH	AR	RB1	CCNB1
			0.5	1	1		GAPDH	CCNB1		10.5	1	0.5		GAPDH	BCL2L1	BCL2L11	CCNB1
			0.5	1	1		GAPDH	CCNB1		10.5	1	0.5		GAPDH	CAV1	PIK3CA	CCNB1
			0.5	1	1		GAPDH	CCNB1		10.5	1	0.5		GAPDH	EGFR	BCL2L11	CCNB1
			0.5	1	1		GAPDH	CCNB1		10.5	1	0.5		GAPDH	EGFR	RB1	CCNB1
			0.5	1	1		GAPDH	CCNB1		10.5	1	0.5		GAPDH	CAV1	BID	CHEK1	CCNB1
			0.5	1	1		GAPDH	CCNB1		10.5	1	0.5		GAPDH	EIF4EBP1	CCND1	FOXM1	CCNB1
			0.5	1	1		GAPDH	CCNB1		10.5	1	0.5		GAPDH	PARP1	CCND1	FOXM1	CCNB1
			0.5	1	1		GAPDH	CCNB1		10.5	1	0.5		GAPDH	PARP1	FASN	MSH6	CCNB1
			0.5	1	1		GAPDH	CCNB1		10.5	1	0.5		GAPDH	YWHAE	YWHAB	CCND1	MSH6	CCNB1
			interaction	direct ctrl	indirect ctrl		source	sink		max flow	max of flow	path flow		path
			0.5	1	1		MAP2K1	CCNB1		10.5	1	0.5		MAP2K1	CDKN1A	CCNB1
			0.5	1	1		MAP2K1	CCNB1		10.5	1	0.5		MAP2K1	MAPK1	CCNB1
			0.5	1	1		MAP2K1	CCNB1		10.5	1	0.5		MAP2K1	PCNA	CCNB1
			0.5	1	1		MAP2K1	CCNB1		10.5	1	0.5		MAP2K1	CCND1	CDKN1A	CCNB1
			0.5	1	1		MAP2K1	CCNB1		10.5	1	1		MAP2K1	CDH1	ERBB2	CCNB1
			0.5	1	1		MAP2K1	CCNB1		10.5	1	0.5		MAP2K1	CDKN1B	RB1	CCNB1
			0.5	1	1		MAP2K1	CCNB1		10.5	1	0.5		MAP2K1	EGFR	BCL2L11	CCNB1
			0.5	1	1		MAP2K1	CCNB1		10.5	1	0.5		MAP2K1	FASN	MSH6	CCNB1
			0.5	1	1		MAP2K1	CCNB1		10.5	1	0.5		MAP2K1	MAPK1	BCL2L11	CCNB1
			0.5	1	1		MAP2K1	CCNB1		10.5	1	1		MAP2K1	MAPK8	YWHAZ	CCNB1
			0.5	1	1		MAP2K1	CCNB1		10.5	1	0.5		MAP2K1	MAPK14	RB1	CCNB1
			0.5	1	1		MAP2K1	CCNB1		10.5	1	0.5		MAP2K1	NFKB1	FOXO3	CCNB1
			0.5	1	1		MAP2K1	CCNB1		10.5	1	0.5		MAP2K1	PRKCD	CHEK1	CCNB1
			0.5	1	1		MAP2K1	CCNB1		10.5	1	0.5		MAP2K1	EIF4EBP1	CCND1	FOXM1	CCNB1
			0.5	1	1		MAP2K1	CCNB1		10.5	1	0.5		MAP2K1	MAPK14	AKT1	FOXO3	CCNB1
			0.5	1	1		MAP2K1	CCNB1		10.5	1	0.5		MAP2K1	PECAM1	CCND1	FOXM1	CCNB1
			0.5	1	1		MAP2K1	CCNB1		10.5	1	0.5		MAP2K1	PRKCD	CCND1	MSH6	CCNB1
			0.5	1	1		MAP2K1	CCNB1		10.5	1	0.5		MAP2K1	RAF1	CCND1	PCNA	CCNB1
			0.5	1	1		MAP2K1	CCNB1		10.5	1	0.5		MAP2K1	RAF1	LCK	PIK3CA	CCNB1
			interaction	direct ctrl	indirect ctrl		source	sink		max flow	max of flow	path flow		path
			0.5	1	1		MAPK1	CCNB1		10.5	1	0.5		MAPK1	CCNB1
			0.5	1	1		MAPK1	CCNB1		10.5	1	1		MAPK1	BCL2L11	CCNB1
			0.5	1	1		MAPK1	CCNB1		10.5	1	0.5		MAPK1	CDKN1A	CCNB1
			0.5	1	1		MAPK1	CCNB1		10.5	1	1		MAPK1	ERBB2	CCNB1
			0.5	1	1		MAPK1	CCNB1		10.5	1	1		MAPK1	FOXO3	CCNB1
			0.5	1	1		MAPK1	CCNB1		10.5	1	0.5		MAPK1	AR	CDKN1A	CCNB1
			0.5	1	1		MAPK1	CCNB1		10.5	1	0.5		MAPK1	AR	PCNA	CCNB1
			0.5	1	1		MAPK1	CCNB1		10.5	1	0.5		MAPK1	CAV1	PIK3CA	CCNB1
			0.5	1	1		MAPK1	CCNB1		10.5	1	1		MAPK1	CCND1	FOXM1	CCNB1
			0.5	1	1		MAPK1	CCNB1		10.5	1	1		MAPK1	CDKN1B	RB1	CCNB1
			0.5	1	1		MAPK1	CCNB1		10.5	1	0.5		MAPK1	MAP2K1	PCNA	CCNB1
			0.5	1	1		MAPK1	CCNB1		10.5	1	1		MAPK1	MAPK14	YWHAZ	CCNB1
			0.5	1	1		MAPK1	CCNB1		10.5	1	0.5		MAPK1	MET	CHEK1	CCNB1
			0.5	1	1		MAPK1	CCNB1		10.5	1	0.5		MAPK1	BAD	CCND1	MSH6	CCNB1
			0.5	1	1		MAPK1	CCNB1		10.5	1	0.5		MAPK1	CAV1	CCND1	MSH6	CCNB1
			interaction	direct ctrl	indirect ctrl		source	sink		max flow	max of flow	path flow		path
			0.5	1	1		MAPK8	CCNB1		10.5	1	1		MAPK8	BCL2L11	CCNB1
			0.5	1	1		MAPK8	CCNB1		10.5	1	1		MAPK8	CDKN1A	CCNB1
			0.5	1	1		MAPK8	CCNB1		10.5	1	1		MAPK8	YWHAZ	CCNB1
			0.5	1	1		MAPK8	CCNB1		10.5	1	1		MAPK8	AKT1	ERBB2	CCNB1
			0.5	1	1		MAPK8	CCNB1		10.5	1	0.5		MAPK8	BCL2L1	MAPK1	CCNB1
			0.5	1	1		MAPK8	CCNB1		10.5	1	1		MAPK8	CDKN1B	RB1	CCNB1
			0.5	1	1		MAPK8	CCNB1		10.5	1	0.5		MAPK8	MAP2K1	PCNA	CCNB1
			0.5	1	1		MAPK8	CCNB1		10.5	1	0.5		MAPK8	PARP1	PCNA	CCNB1
			0.5	1	1		MAPK8	CCNB1		10.5	1	0.5		MAPK8	PIK3R1	PIK3CA	CCNB1
			0.5	1	1		MAPK8	CCNB1		10.5	1	1		MAPK8	BAD	CCND1	FOXM1	CCNB1
			0.5	1	1		MAPK8	CCNB1		10.5	1	0.5		MAPK8	BCL2L1	AKT1	FOXO3	CCNB1
			0.5	1	1		MAPK8	CCNB1		10.5	1	0.5		MAPK8	EGFR	AKT1	FOXO3	CCNB1
			0.5	1	1		MAPK8	CCNB1		10.5	1	0.5		MAPK8	EGFR	CCND1	MSH6	CCNB1
			0.5	1	1		MAPK8	CCNB1		10.5	1	0.5		MAPK8	MAP2K1	CCND1	MSH6	CCNB1
			0.5	1	1		MAPK8	CCNB1		10.5	1	0.5		MAPK8	MTOR	PRKCD	CHEK1	CCNB1
			interaction	direct ctrl	indirect ctrl		source	sink		max flow	max of flow	path flow		path
			0.5	1	1		MAPK14	CCNB1		10.5	1	1		MAPK14	BCL2L11	CCNB1
			0.5	1	1		MAPK14	CCNB1		10.5	1	1		MAPK14	CDKN1A	CCNB1
			0.5	1	1		MAPK14	CCNB1		10.5	1	1		MAPK14	RB1	CCNB1
			0.5	1	1		MAPK14	CCNB1		10.5	1	1		MAPK14	YWHAZ	CCNB1
			0.5	1	1		MAPK14	CCNB1		10.5	1	1		MAPK14	AKT1	ERBB2	CCNB1
			0.5	1	1		MAPK14	CCNB1		10.5	1	0.5		MAPK14	BCL2L1	MAPK1	CCNB1
			0.5	1	1		MAPK14	CCNB1		10.5	1	0.5		MAPK14	CAV1	PIK3CA	CCNB1
			0.5	1	1		MAPK14	CCNB1		10.5	1	0.5		MAPK14	MAP2K1	PCNA	CCNB1
			0.5	1	1		MAPK14	CCNB1		10.5	1	0.5		MAPK14	YWHAB	FOXO3	CCNB1
			0.5	1	1		MAPK14	CCNB1		10.5	1	0.5		MAPK14	BAD	CCND1	FOXM1	CCNB1
			0.5	1	1		MAPK14	CCNB1		10.5	1	0.5		MAPK14	BCL2L1	AKT1	FOXO3	CCNB1
			0.5	1	1		MAPK14	CCNB1		10.5	1	0.5		MAPK14	CAV1	BID	CHEK1	CCNB1
			0.5	1	1		MAPK14	CCNB1		10.5	1	0.5		MAPK14	CDH1	CTNNB1	FOXM1	CCNB1
			0.5	1	1		MAPK14	CCNB1		10.5	1	0.5		MAPK14	CDKN1B	AR	PCNA	CCNB1
			0.5	1	1		MAPK14	CCNB1		10.5	1	1		MAPK14	EGFR	CCND1	MSH6	CCNB1
			interaction	direct ctrl	indirect ctrl		source	sink		max flow	max of flow	path flow		path
			0.5	1	1		MET	CCNB1		10.5	1	0.5		MET	CDKN1A	CCNB1
			0.5	1	1		MET	CCNB1		10.5	1	0.5		MET	CHEK1	CCNB1
			0.5	1	1		MET	CCNB1		10.5	1	1		MET	ERBB2	CCNB1
			0.5	1	1		MET	CCNB1		10.5	1	0.5		MET	MAPK1	CCNB1
			0.5	1	1		MET	CCNB1		10.5	1	0.5		MET	PIK3CA	CCNB1
			0.5	1	1		MET	CCNB1		10.5	1	1		MET	AKT1	FOXO3	CCNB1
			0.5	1	1		MET	CCNB1		10.5	1	0.5		MET	AR	CDKN1A	CCNB1
			0.5	1	1		MET	CCNB1		10.5	1	0.5		MET	AR	PCNA	CCNB1
			0.5	1	1		MET	CCNB1		10.5	1	0.5		MET	CCND1	FOXM1	CCNB1
			0.5	1	1		MET	CCNB1		10.5	1	0.5		MET	CDKN1B	RB1	CCNB1
			0.5	1	1		MET	CCNB1		10.5	1	1		MET	CTNNB1	BCL2L11	CCNB1
			0.5	1	1		MET	CCNB1		10.5	1	0.5		MET	EGFR	RB1	CCNB1
			0.5	1	1		MET	CCNB1		10.5	1	0.5		MET	MAPK8	YWHAZ	CCNB1
			0.5	1	1		MET	CCNB1		10.5	1	0.5		MET	MAPK14	YWHAZ	CCNB1
			0.5	1	1		MET	CCNB1		10.5	1	0.5		MET	PARP1	PCNA	CCNB1
			0.5	1	1		MET	CCNB1		10.5	1	0.5		MET	PIK3CA	FOXM1	CCNB1
			0.5	1	1		MET	CCNB1		10.5	1	0.5		MET	EGFR	CCND1	MSH6	CCNB1
			0.5	1	1		MET	CCNB1		10.5	1	0.5		MET	ERBB3	CCND1	MSH6	CCNB1
			interaction	direct ctrl	indirect ctrl		source	sink		max flow	max of flow	path flow		path
			0.5	1	1		MTOR	CCNB1		10.5	1	0.5		MTOR	YWHAZ	CCNB1
			0.5	1	1		MTOR	CCNB1		10.5	1	1		MTOR	AKT1	ERBB2	CCNB1
			0.5	1	1		MTOR	CCNB1		10.5	1	0.5		MTOR	AR	CDKN1A	CCNB1
			0.5	1	1		MTOR	CCNB1		10.5	1	0.5		MTOR	BCL2L1	BCL2L11	CCNB1
			0.5	1	1		MTOR	CCNB1		10.5	1	0.5		MTOR	CCND1	CDKN1A	CCNB1
			0.5	1	1		MTOR	CCNB1		10.5	1	0.5		MTOR	EGFR	BCL2L11	CCNB1
			0.5	1	1		MTOR	CCNB1		10.5	1	0.5		MTOR	FASN	MSH6	CCNB1
			0.5	1	1		MTOR	CCNB1		10.5	1	0.5		MTOR	MAPK8	YWHAZ	CCNB1
			0.5	1	1		MTOR	CCNB1		10.5	1	0.5		MTOR	NFKB1	FOXO3	CCNB1
			0.5	1	1		MTOR	CCNB1		10.5	1	0.5		MTOR	PARP1	PCNA	CCNB1
			0.5	1	1		MTOR	CCNB1		10.5	1	0.5		MTOR	PRKCD	CHEK1	CCNB1
			0.5	1	1		MTOR	CCNB1		10.5	1	0.5		MTOR	PRKCD	MAPK1	CCNB1
			0.5	1	1		MTOR	CCNB1		10.5	1	0.5		MTOR	YWHAB	FOXO3	CCNB1
			0.5	1	1		MTOR	CCNB1		10.5	1	0.5		MTOR	CDH1	CAV1	PIK3CA	CCNB1
			0.5	1	1		MTOR	CCNB1		10.5	1	0.5		MTOR	EIF4EBP1	CCND1	FOXM1	CCNB1
			0.5	1	1		MTOR	CCNB1		10.5	1	0.5		MTOR	EIF4EBP1	CDKN1B	RB1	CCNB1
			0.5	1	1		MTOR	CCNB1		10.5	1	0.5		MTOR	MAPK8	CDKN1A	FOXM1	CCNB1
			0.5	1	1		MTOR	CCNB1		10.5	1	0.5		MTOR	PECAM1	CCND1	MSH6	CCNB1
			0.5	1	1		MTOR	CCNB1		10.5	1	0.5		MTOR	RICTOR	CCND1	PCNA	CCNB1
			0.5	1	1		MTOR	CCNB1		10.5	1	0.5		MTOR	RICTOR	MAPK14	RB1	CCNB1
			interaction	direct ctrl	indirect ctrl		source	sink		max flow	max of flow	path flow		path
			0.5	1	1		PIK3CA	CCNB1		10.5	1	0.5		PIK3CA	CCNB1
			0.5	1	1		PIK3CA	CCNB1		10.5	1	0.5		PIK3CA	CHEK1	CCNB1
			0.5	1	1		PIK3CA	CCNB1		10.5	1	1		PIK3CA	ERBB2	CCNB1
			0.5	1	1		PIK3CA	CCNB1		10.5	1	0.5		PIK3CA	FOXM1	CCNB1
			0.5	1	1		PIK3CA	CCNB1		10.5	1	1		PIK3CA	FOXO3	CCNB1
			0.5	1	1		PIK3CA	CCNB1		10.5	1	0.5		PIK3CA	MAPK1	CCNB1
			0.5	1	1		PIK3CA	CCNB1		10.5	1	0.5		PIK3CA	CAV1	CDKN1A	CCNB1
			0.5	1	1		PIK3CA	CCNB1		10.5	1	0.5		PIK3CA	CCND1	CDKN1A	CCNB1
			0.5	1	1		PIK3CA	CCNB1		10.5	1	0.5		PIK3CA	CDKN1B	RB1	CCNB1
			0.5	1	1		PIK3CA	CCNB1		10.5	1	1		PIK3CA	CTNNB1	BCL2L11	CCNB1
			0.5	1	1		PIK3CA	CCNB1		10.5	1	0.5		PIK3CA	EGFR	RB1	CCNB1
			0.5	1	1		PIK3CA	CCNB1		10.5	1	0.5		PIK3CA	FASN	MSH6	CCNB1
			0.5	1	1		PIK3CA	CCNB1		10.5	1	0.5		PIK3CA	MAP2K1	PCNA	CCNB1
			0.5	1	1		PIK3CA	CCNB1		10.5	1	0.5		PIK3CA	MTOR	YWHAZ	CCNB1
			0.5	1	1		PIK3CA	CCNB1		10.5	1	0.5		PIK3CA	AKT1	CCND1	FOXM1	CCNB1
			0.5	1	1		PIK3CA	CCNB1		10.5	1	0.5		PIK3CA	AKT1	CTNNB1	PCNA	CCNB1
			0.5	1	1		PIK3CA	CCNB1		10.5	1	0.5		PIK3CA	CAV1	CCND1	MSH6	CCNB1
			0.5	1	1		PIK3CA	CCNB1		10.5	1	0.5		PIK3CA	EGFR	FASN	YWHAZ	CCNB1
			interaction	direct ctrl	indirect ctrl		source	sink		max flow	max of flow	path flow		path
			0.5	1	1		PRKCD	CCNB1		10.5	1	0.5		PRKCD	CDKN1A	CCNB1
			0.5	1	1		PRKCD	CCNB1		10.5	1	0.5		PRKCD	CHEK1	CCNB1
			0.5	1	1		PRKCD	CCNB1		10.5	1	0.5		PRKCD	ERBB2	CCNB1
			0.5	1	1		PRKCD	CCNB1		10.5	1	0.5		PRKCD	MAPK1	CCNB1
			0.5	1	1		PRKCD	CCNB1		10.5	1	0.5		PRKCD	RB1	CCNB1
			0.5	1	1		PRKCD	CCNB1		10.5	1	1		PRKCD	YWHAZ	CCNB1
			0.5	1	1		PRKCD	CCNB1		10.5	1	0.5		PRKCD	AKT1	ERBB2	CCNB1
			0.5	1	1		PRKCD	CCNB1		10.5	1	0.5		PRKCD	AKT1	FOXO3	CCNB1
			0.5	1	1		PRKCD	CCNB1		10.5	1	0.5		PRKCD	BCL2L1	BCL2L11	CCNB1
			0.5	1	1		PRKCD	CCNB1		10.5	1	0.5		PRKCD	CCND1	CDKN1A	CCNB1
			0.5	1	1		PRKCD	CCNB1		10.5	1	0.5		PRKCD	CHEK1	BCL2L11	CCNB1
			0.5	1	1		PRKCD	CCNB1		10.5	1	0.5		PRKCD	CTNNB1	FOXM1	CCNB1
			0.5	1	1		PRKCD	CCNB1		10.5	1	0.5		PRKCD	EGFR	RB1	CCNB1
			0.5	1	1		PRKCD	CCNB1		10.5	1	0.5		PRKCD	MAP2K1	PCNA	CCNB1
			0.5	1	1		PRKCD	CCNB1		10.5	1	0.5		PRKCD	MAPK1	FOXO3	CCNB1
			0.5	1	1		PRKCD	CCNB1		10.5	1	0.5		PRKCD	PARP1	PCNA	CCNB1
			0.5	1	1		PRKCD	CCNB1		10.5	1	0.5		PRKCD	BAD	CCND1	FOXM1	CCNB1
			0.5	1	1		PRKCD	CCNB1		10.5	1	0.5		PRKCD	EGFR	CAV1	PIK3CA	CCNB1
			0.5	1	1		PRKCD	CCNB1		10.5	1	0.5		PRKCD	MAP2K1	CCND1	MSH6	CCNB1
			0.5	1	1		PRKCD	CCNB1		10.5	1	0.5		PRKCD	RAF1	CCND1	MSH6	CCNB1
			interaction	direct ctrl	indirect ctrl		source	sink		max flow	max of flow	path flow		path
			0.5	1	1		RAF1	CCNB1		10.5	1	0.5		RAF1	MAPK1	CCNB1
			0.5	1	1		RAF1	CCNB1		10.5	1	1		RAF1	RB1	CCNB1
			0.5	1	1		RAF1	CCNB1		10.5	1	1		RAF1	YWHAZ	CCNB1
			0.5	1	1		RAF1	CCNB1		10.5	1	1		RAF1	AKT1	ERBB2	CCNB1
			0.5	1	1		RAF1	CCNB1		10.5	1	0.5		RAF1	CCND1	CDKN1A	CCNB1
			0.5	1	1		RAF1	CCNB1		10.5	1	0.5		RAF1	CTNNB1	BCL2L11	CCNB1
			0.5	1	1		RAF1	CCNB1		10.5	1	0.5		RAF1	LCK	PIK3CA	CCNB1
			0.5	1	1		RAF1	CCNB1		10.5	1	0.5		RAF1	MAP2K1	CDKN1A	CCNB1
			0.5	1	1		RAF1	CCNB1		10.5	1	0.5		RAF1	MAP2K1	PCNA	CCNB1
			0.5	1	1		RAF1	CCNB1		10.5	1	0.5		RAF1	MAPK1	BCL2L11	CCNB1
			0.5	1	1		RAF1	CCNB1		10.5	1	0.5		RAF1	NFKB1	FOXO3	CCNB1
			0.5	1	1		RAF1	CCNB1		10.5	1	0.5		RAF1	PARP1	PCNA	CCNB1
			0.5	1	1		RAF1	CCNB1		10.5	1	0.5		RAF1	YWHAB	FOXO3	CCNB1
			0.5	1	1		RAF1	CCNB1		10.5	1	0.5		RAF1	CDH1	CTNNB1	FOXM1	CCNB1
			0.5	1	1		RAF1	CCNB1		10.5	1	0.5		RAF1	LCK	MET	CHEK1	CCNB1
			0.5	1	1		RAF1	CCNB1		10.5	1	0.5		RAF1	MAPK8	CDKN1A	FOXM1	CCNB1
			0.5	1	1		RAF1	CCNB1		10.5	1	1		RAF1	SRC	CCND1	MSH6	CCNB1
			interaction	direct ctrl	indirect ctrl		source	sink		max flow	max of flow	path flow		path
			0.5	1	1		RB1	CCNB1		10.5	1	1		RB1	CCNB1
			0.5	1	1		RB1	CCNB1		10.5	1	1		RB1	BCL2L11	CCNB1
			0.5	1	1		RB1	CCNB1		10.5	1	1		RB1	CDKN1A	CCNB1
			0.5	1	1		RB1	CCNB1		10.5	1	1		RB1	FOXM1	CCNB1
			0.5	1	1		RB1	CCNB1		10.5	1	0.5		RB1	MAPK1	CCNB1
			0.5	1	1		RB1	CCNB1		10.5	1	1		RB1	PCNA	CCNB1
			0.5	1	1		RB1	CCNB1		10.5	1	1		RB1	AR	ERBB2	CCNB1
			0.5	1	1		RB1	CCNB1		10.5	1	0.5		RB1	BID	CHEK1	CCNB1
			0.5	1	1		RB1	CCNB1		10.5	1	1		RB1	CASP7	FOXO3	CCNB1
			0.5	1	1		RB1	CCNB1		10.5	1	1		RB1	CCND1	MSH6	CCNB1
			0.5	1	1		RB1	CCNB1		10.5	1	0.5		RB1	LCK	PIK3CA	CCNB1
			0.5	1	1		RB1	CCNB1		10.5	1	1		RB1	MAPK8	YWHAZ	CCNB1
			interaction	direct ctrl	indirect ctrl		source	sink		max flow	max of flow	path flow		path
			0.5	1	1		SMAD4	CCNB1		10.5	1	1		SMAD4	CDKN1A	CCNB1
			0.5	1	1		SMAD4	CCNB1		10.5	1	0.5		SMAD4	CHEK1	CCNB1
			0.5	1	1		SMAD4	CCNB1		10.5	1	1		SMAD4	ERBB2	CCNB1
			0.5	1	1		SMAD4	CCNB1		10.5	1	1		SMAD4	AKT1	FOXO3	CCNB1
			0.5	1	1		SMAD4	CCNB1		10.5	1	0.5		SMAD4	AR	MAPK1	CCNB1
			0.5	1	1		SMAD4	CCNB1		10.5	1	0.5		SMAD4	AR	PCNA	CCNB1
			0.5	1	1		SMAD4	CCNB1		10.5	1	1		SMAD4	CDKN1B	RB1	CCNB1
			0.5	1	1		SMAD4	CCNB1		10.5	1	0.5		SMAD4	CHEK1	BCL2L11	CCNB1
			0.5	1	1		SMAD4	CCNB1		10.5	1	0.5		SMAD4	CTNNB1	BCL2L11	CCNB1
			0.5	1	1		SMAD4	CCNB1		10.5	1	0.5		SMAD4	CTNNB1	FOXM1	CCNB1
			0.5	1	1		SMAD4	CCNB1		10.5	1	0.5		SMAD4	MET	PIK3CA	CCNB1
			0.5	1	1		SMAD4	CCNB1		10.5	1	0.5		SMAD4	MTOR	YWHAZ	CCNB1
			0.5	1	1		SMAD4	CCNB1		10.5	1	0.5		SMAD4	YAP1	FOXM1	CCNB1
			0.5	1	1		SMAD4	CCNB1		10.5	1	0.5		SMAD4	EGFR	AR	PCNA	CCNB1
			0.5	1	1		SMAD4	CCNB1		10.5	1	0.5		SMAD4	EGFR	CCND1	MSH6	CCNB1
			0.5	1	1		SMAD4	CCNB1		10.5	1	0.5		SMAD4	MET	CCND1	MSH6	CCNB1
			0.5	1	1		SMAD4	CCNB1		10.5	1	0.5		SMAD4	MTOR	FASN	YWHAZ	CCNB1
			interaction	direct ctrl	indirect ctrl		source	sink		max flow	max of flow	path flow		path
			0.5	1	1		SRC	CCNB1		10.5	1	0.5		SRC	MAPK1	CCNB1
			0.5	1	1		SRC	CCNB1		10.5	1	1		SRC	AKT1	ERBB2	CCNB1
			0.5	1	1		SRC	CCNB1		10.5	1	0.5		SRC	BCL2L1	BCL2L11	CCNB1
			0.5	1	1		SRC	CCNB1		10.5	1	0.5		SRC	BID	CHEK1	CCNB1
			0.5	1	1		SRC	CCNB1		10.5	1	0.5		SRC	CASP7	CDKN1A	CCNB1
			0.5	1	1		SRC	CCNB1		10.5	1	0.5		SRC	CAV1	CDKN1A	CCNB1
			0.5	1	1		SRC	CCNB1		10.5	1	0.5		SRC	CAV1	PIK3CA	CCNB1
			0.5	1	1		SRC	CCNB1		10.5	1	1		SRC	CCND1	FOXM1	CCNB1
			0.5	1	1		SRC	CCNB1		10.5	1	0.5		SRC	CTNNB1	BCL2L11	CCNB1
			0.5	1	1		SRC	CCNB1		10.5	1	0.5		SRC	CTNNB1	FOXO3	CCNB1
			0.5	1	1		SRC	CCNB1		10.5	1	1		SRC	EGFR	RB1	CCNB1
			0.5	1	1		SRC	CCNB1		10.5	1	0.5		SRC	MAPK8	YWHAZ	CCNB1
			0.5	1	1		SRC	CCNB1		10.5	1	0.5		SRC	MAPK14	YWHAZ	CCNB1
			0.5	1	1		SRC	CCNB1		10.5	1	0.5		SRC	NFKB1	FOXO3	CCNB1
			0.5	1	1		SRC	CCNB1		10.5	1	1		SRC	CDH1	CTNNB1	PCNA	CCNB1
			0.5	1	1		SRC	CCNB1		10.5	1	0.5		SRC	MET	CCND1	MSH6	CCNB1
			0.5	1	1		SRC	CCNB1		10.5	1	0.5		SRC	PECAM1	CCND1	MSH6	CCNB1
			interaction	direct ctrl	indirect ctrl		source	sink		max flow	max of flow	path flow		path
			0.5	1	1		YWHAZ	CCNB1		10.5	1	1		YWHAZ	CCNB1
			0.5	1	1		YWHAZ	CCNB1		10.5	1	1		YWHAZ	CTNNB1	BCL2L11	CCNB1
			0.5	1	1		YWHAZ	CCNB1		10.5	1	0.5		YWHAZ	FASN	CDKN1A	CCNB1
			0.5	1	1		YWHAZ	CCNB1		10.5	1	0.5		YWHAZ	FASN	ERBB2	CCNB1
			0.5	1	1		YWHAZ	CCNB1		10.5	1	0.5		YWHAZ	GAPDH	CDKN1A	CCNB1
			0.5	1	1		YWHAZ	CCNB1		10.5	1	0.5		YWHAZ	GAPDH	ERBB2	CCNB1
			0.5	1	1		YWHAZ	CCNB1		10.5	1	0.5		YWHAZ	PRKCD	CHEK1	CCNB1
			0.5	1	1		YWHAZ	CCNB1		10.5	1	0.5		YWHAZ	PRKCD	MAPK1	CCNB1
			0.5	1	1		YWHAZ	CCNB1		10.5	1	1		YWHAZ	RAF1	RB1	CCNB1
			0.5	1	1		YWHAZ	CCNB1		10.5	1	1		YWHAZ	YWHAB	FOXO3	CCNB1
			0.5	1	1		YWHAZ	CCNB1		10.5	1	0.5		YWHAZ	BAD	CCND1	FOXM1	CCNB1
			0.5	1	1		YWHAZ	CCNB1		10.5	1	0.5		YWHAZ	MAPK8	CDKN1A	FOXM1	CCNB1
			0.5	1	1		YWHAZ	CCNB1		10.5	1	0.5		YWHAZ	MAPK8	CDKN1A	PCNA	CCNB1
			0.5	1	1		YWHAZ	CCNB1		10.5	1	0.5		YWHAZ	YWHAE	GAPDH	PCNA	CCNB1
			0.5	1	1		YWHAZ	CCNB1		10.5	1	0.5		YWHAZ	RPTOR	AKT1	CCND1	MSH6	CCNB1
			0.5	1	1		YWHAZ	CCNB1		10.5	1	0.5		YWHAZ	RPTOR	AKT1	FASN	MSH6	CCNB1
			0.5	1	1		YWHAZ	CCNB1		10.5	1	0.5		YWHAZ	YWHAE	GAPDH	CAV1	PIK3CA	CCNB1
			interaction	direct ctrl	indirect ctrl		source	sink		max flow	max of flow	path flow		path
			1	1	4		AKT1	CCNB1		18	2	1		AKT1	ERBB2	CCNB1
			1	1	4		AKT1	CCNB1		18	2	1		AKT1	FOXO3	CCNB1
			1	1	4		AKT1	CCNB1		18	2	2		AKT1	MAPK1	CCNB1
			1	1	4		AKT1	CCNB1		18	2	2		AKT1	BID	CHEK1	CCNB1
			1	1	4		AKT1	CCNB1		18	2	1		AKT1	CASP7	CDKN1A	CCNB1
			1	1	4		AKT1	CCNB1		18	2	1		AKT1	CCND1	FOXM1	CCNB1
			1	1	4		AKT1	CCNB1		18	2	1		AKT1	CCND1	MSH6	CCNB1
			1	1	4		AKT1	CCNB1		18	2	1		AKT1	CDKN1B	RB1	CCNB1
			1	1	4		AKT1	CCNB1		18	2	1		AKT1	CTNNB1	BCL2L11	CCNB1
			1	1	4		AKT1	CCNB1		18	2	1		AKT1	EGFR	BCL2L11	CCNB1
			1	1	4		AKT1	CCNB1		18	2	1		AKT1	FASN	MSH6	CCNB1
			1	1	4		AKT1	CCNB1		18	2	2		AKT1	GAPDH	PCNA	CCNB1
			1	1	4		AKT1	CCNB1		18	2	1		AKT1	MAPK8	YWHAZ	CCNB1
			1	1	4		AKT1	CCNB1		18	2	1		AKT1	MET	PIK3CA	CCNB1
			1	1	4		AKT1	CCNB1		18	2	1		AKT1	CDH1	CAV1	PIK3CA	CCNB1
			interaction	direct ctrl	indirect ctrl		source	sink		max flow	max of flow	path flow		path
			1	1	4		AR	CCNB1		18	2	1		AR	CDKN1A	CCNB1
			1	1	4		AR	CCNB1		18	2	1		AR	ERBB2	CCNB1
			1	1	4		AR	CCNB1		18	2	1		AR	MAPK1	CCNB1
			1	1	4		AR	CCNB1		18	2	2		AR	PCNA	CCNB1
			1	1	4		AR	CCNB1		18	2	1		AR	RB1	CCNB1
			1	1	4		AR	CCNB1		18	2	1		AR	AKT1	FOXO3	CCNB1
			1	1	4		AR	CCNB1		18	2	1		AR	BCL2L1	BCL2L11	CCNB1
			1	1	4		AR	CCNB1		18	2	1		AR	CAV1	MAPK1	CCNB1
			1	1	4		AR	CCNB1		18	2	1		AR	CCND1	FOXM1	CCNB1
			1	1	4		AR	CCNB1		18	2	1		AR	CTNNB1	BCL2L11	CCNB1
			1	1	4		AR	CCNB1		18	2	1		AR	GAPDH	YWHAZ	CCNB1
			1	1	4		AR	CCNB1		18	2	2		AR	LCK	PIK3CA	CCNB1
			1	1	4		AR	CCNB1		18	2	2		AR	MET	CHEK1	CCNB1
			1	1	4		AR	CCNB1		18	2	1		AR	BRCA2	CCND1	MSH6	CCNB1
			1	1	4		AR	CCNB1		18	2	1		AR	CDKN1B	CCND1	MSH6	CCNB1
			interaction	direct ctrl	indirect ctrl		source	sink		max flow	max of flow	path flow		path
			1	1	4		CAV1	CCNB1		18	2	1		CAV1	CDKN1A	CCNB1
			1	1	4		CAV1	CCNB1		18	2	1		CAV1	MAPK1	CCNB1
			1	1	4		CAV1	CCNB1		18	2	2		CAV1	PIK3CA	CCNB1
			1	1	4		CAV1	CCNB1		18	2	1		CAV1	BAK1	BCL2L11	CCNB1
			1	1	4		CAV1	CCNB1		18	2	2		CAV1	BID	CHEK1	CCNB1
			1	1	4		CAV1	CCNB1		18	2	1		CAV1	CCND1	ERBB2	CCNB1
			1	1	4		CAV1	CCNB1		18	2	1		CAV1	CCND1	FOXM1	CCNB1
			1	1	4		CAV1	CCNB1		18	2	1		CAV1	CDKN1A	PCNA	CCNB1
			1	1	4		CAV1	CCNB1		18	2	1		CAV1	CTNNB1	BCL2L11	CCNB1
			1	1	4		CAV1	CCNB1		18	2	1		CAV1	EGFR	MAPK1	CCNB1
			1	1	4		CAV1	CCNB1		18	2	2		CAV1	FASN	MSH6	CCNB1
			1	1	4		CAV1	CCNB1		18	2	1		CAV1	GAPDH	PCNA	CCNB1
			1	1	4		CAV1	CCNB1		18	2	1		CAV1	GAPDH	YWHAZ	CCNB1
			1	1	4		CAV1	CCNB1		18	2	1		CAV1	MAPK14	RB1	CCNB1
			1	1	4		CAV1	CCNB1		18	2	1		CAV1	BAK1	CASP7	FOXO3	CCNB1
			interaction	direct ctrl	indirect ctrl		source	sink		max flow	max of flow	path flow		path
			1	1	4		CDH1	CCNB1		18	2	1		CDH1	ERBB2	CCNB1
			1	1	4		CDH1	CCNB1		18	2	1		CDH1	CAV1	CDKN1A	CCNB1
			1	1	4		CDH1	CCNB1		18	2	1		CDH1	CAV1	MAPK1	CCNB1
			1	1	4		CDH1	CCNB1		18	2	1		CDH1	CDKN1B	RB1	CCNB1
			1	1	4		CDH1	CCNB1		18	2	1		CDH1	CTNNB1	BCL2L11	CCNB1
			1	1	4		CDH1	CCNB1		18	2	1		CDH1	EGFR	BCL2L11	CCNB1
			1	1	4		CDH1	CCNB1		18	2	1		CDH1	ERBB3	MAPK1	CCNB1
			1	1	4		CDH1	CCNB1		18	2	2		CDH1	MAP2K1	PCNA	CCNB1
			1	1	4		CDH1	CCNB1		18	2	1		CDH1	MTOR	YWHAZ	CCNB1
			1	1	4		CDH1	CCNB1		18	2	1		CDH1	PIK3R1	PIK3CA	CCNB1
			1	1	4		CDH1	CCNB1		18	2	1		CDH1	YAP1	FOXM1	CCNB1
			1	1	4		CDH1	CCNB1		18	2	1		CDH1	CDKN1B	AKT1	FOXO3	CCNB1
			1	1	4		CDH1	CCNB1		18	2	2		CDH1	EIF4EBP1	CCND1	MSH6	CCNB1
			1	1	4		CDH1	CCNB1		18	2	1		CDH1	ERBB3	MET	CHEK1	CCNB1
			1	1	4		CDH1	CCNB1		18	2	1		CDH1	MTOR	PRKCD	CHEK1	CCNB1
			1	1	4		CDH1	CCNB1		18	2	1		CDH1	SRC	CAV1	PIK3CA	CCNB1
			interaction	direct ctrl	indirect ctrl		source	sink		max flow	max of flow	path flow		path
			1	1	4		CTNNB1	CCNB1		18	1	1		CTNNB1	BCL2L11	CCNB1
			1	1	4		CTNNB1	CCNB1		18	1	1		CTNNB1	CDKN1A	CCNB1
			1	1	4		CTNNB1	CCNB1		18	1	1		CTNNB1	FOXM1	CCNB1
			1	1	4		CTNNB1	CCNB1		18	1	1		CTNNB1	FOXO3	CCNB1
			1	1	4		CTNNB1	CCNB1		18	1	1		CTNNB1	PCNA	CCNB1
			1	1	4		CTNNB1	CCNB1		18	1	1		CTNNB1	AKT1	ERBB2	CCNB1
			1	1	4		CTNNB1	CCNB1		18	1	1		CTNNB1	AR	MAPK1	CCNB1
			1	1	4		CTNNB1	CCNB1		18	1	1		CTNNB1	BCL2L1	BCL2L11	CCNB1
			1	1	4		CTNNB1	CCNB1		18	1	1		CTNNB1	CAV1	MAPK1	CCNB1
			1	1	4		CTNNB1	CCNB1		18	1	1		CTNNB1	CCND1	MSH6	CCNB1
			1	1	4		CTNNB1	CCNB1		18	1	1		CTNNB1	CDKN1B	RB1	CCNB1
			1	1	4		CTNNB1	CCNB1		18	1	1		CTNNB1	MET	CHEK1	CCNB1
			1	1	4		CTNNB1	CCNB1		18	1	1		CTNNB1	PARP1	PCNA	CCNB1
			1	1	4		CTNNB1	CCNB1		18	1	1		CTNNB1	RAF1	YWHAZ	CCNB1
			1	1	4		CTNNB1	CCNB1		18	1	1		CTNNB1	SMAD4	CHEK1	CCNB1
			1	1	4		CTNNB1	CCNB1		18	1	1		CTNNB1	YBX1	PIK3CA	CCNB1
			1	1	4		CTNNB1	CCNB1		18	1	1		CTNNB1	CDH1	CAV1	PIK3CA	CCNB1
			1	1	4		CTNNB1	CCNB1		18	1	1		CTNNB1	EGFR	CCND1	MSH6	CCNB1
			interaction	direct ctrl	indirect ctrl		source	sink		max flow	max of flow	path flow		path
			1	1	4		EGFR	CCNB1		18	2	2		EGFR	BCL2L11	CCNB1
			1	1	4		EGFR	CCNB1		18	2	1		EGFR	ERBB2	CCNB1
			1	1	4		EGFR	CCNB1		18	2	1		EGFR	MAPK1	CCNB1
			1	1	4		EGFR	CCNB1		18	2	1		EGFR	RB1	CCNB1
			1	1	4		EGFR	CCNB1		18	2	1		EGFR	AKT1	FOXO3	CCNB1
			1	1	4		EGFR	CCNB1		18	2	1		EGFR	AR	CDKN1A	CCNB1
			1	1	4		EGFR	CCNB1		18	2	1		EGFR	BCL2L1	MAPK1	CCNB1
			1	1	4		EGFR	CCNB1		18	2	1		EGFR	CAV1	PIK3CA	CCNB1
			1	1	4		EGFR	CCNB1		18	2	1		EGFR	CCND1	FOXM1	CCNB1
			1	1	4		EGFR	CCNB1		18	2	1		EGFR	CTNNB1	PCNA	CCNB1
			1	1	4		EGFR	CCNB1		18	2	2		EGFR	FASN	MSH6	CCNB1
			1	1	4		EGFR	CCNB1		18	2	1		EGFR	GAPDH	PCNA	CCNB1
			1	1	4		EGFR	CCNB1		18	2	1		EGFR	GAPDH	YWHAZ	CCNB1
			1	1	4		EGFR	CCNB1		18	2	1		EGFR	MET	CHEK1	CCNB1
			1	1	4		EGFR	CCNB1		18	2	1		EGFR	PIK3R1	PIK3CA	CCNB1
			1	1	4		EGFR	CCNB1		18	2	1		EGFR	PRKCD	CHEK1	CCNB1
			interaction	direct ctrl	indirect ctrl		source	sink		max flow	max of flow	path flow		path
			1	1	4		ERBB2	CCNB1		18	2	1		ERBB2	CCNB1
			1	1	4		ERBB2	CCNB1		18	2	1		ERBB2	CDKN1A	CCNB1
			1	1	4		ERBB2	CCNB1		18	2	1		ERBB2	MAPK1	CCNB1
			1	1	4		ERBB2	CCNB1		18	2	1		ERBB2	RB1	CCNB1
			1	1	4		ERBB2	CCNB1		18	2	1		ERBB2	AKT1	FOXO3	CCNB1
			1	1	4		ERBB2	CCNB1		18	2	1		ERBB2	AR	MAPK1	CCNB1
			1	1	4		ERBB2	CCNB1		18	2	1		ERBB2	BCL2L1	BCL2L11	CCNB1
			1	1	4		ERBB2	CCNB1		18	2	1		ERBB2	BID	CHEK1	CCNB1
			1	1	4		ERBB2	CCNB1		18	2	1		ERBB2	CCND1	FOXM1	CCNB1
			1	1	4		ERBB2	CCNB1		18	2	1		ERBB2	CTNNB1	BCL2L11	CCNB1
			1	1	4		ERBB2	CCNB1		18	2	2		ERBB2	FASN	MSH6	CCNB1
			1	1	4		ERBB2	CCNB1		18	2	2		ERBB2	GAPDH	PCNA	CCNB1
			1	1	4		ERBB2	CCNB1		18	2	1		ERBB2	MAPK8	YWHAZ	CCNB1
			1	1	4		ERBB2	CCNB1		18	2	1		ERBB2	MET	CHEK1	CCNB1
			1	1	4		ERBB2	CCNB1		18	2	1		ERBB2	MET	PIK3CA	CCNB1
			1	1	4		ERBB2	CCNB1		18	2	1		ERBB2	PIK3R1	PIK3CA	CCNB1
			interaction	direct ctrl	indirect ctrl		source	sink		max flow	max of flow	path flow		path
			1	1	4		ERBB3	CCNB1		18	2	1		ERBB3	ERBB2	CCNB1
			1	1	4		ERBB3	CCNB1		18	2	2		ERBB3	MAPK1	CCNB1
			1	1	4		ERBB3	CCNB1		18	2	1		ERBB3	CCND1	CDKN1A	CCNB1
			1	1	4		ERBB3	CCNB1		18	2	1		ERBB3	CCND1	FOXM1	CCNB1
			1	1	4		ERBB3	CCNB1		18	2	1		ERBB3	CDKN1B	RB1	CCNB1
			1	1	4		ERBB3	CCNB1		18	2	1		ERBB3	EGFR	BCL2L11	CCNB1
			1	1	4		ERBB3	CCNB1		18	2	2		ERBB3	MAP2K1	PCNA	CCNB1
			1	1	4		ERBB3	CCNB1		18	2	2		ERBB3	MET	CHEK1	CCNB1
			1	1	4		ERBB3	CCNB1		18	2	1		ERBB3	MTOR	YWHAZ	CCNB1
			1	1	4		ERBB3	CCNB1		18	2	2		ERBB3	PIK3R1	PIK3CA	CCNB1
			1	1	4		ERBB3	CCNB1		18	2	1		ERBB3	CDH1	CTNNB1	BCL2L11	CCNB1
			1	1	4		ERBB3	CCNB1		18	2	1		ERBB3	CDKN1B	AKT1	FOXO3	CCNB1
			1	1	4		ERBB3	CCNB1		18	2	1		ERBB3	MTOR	CCND1	MSH6	CCNB1
			1	1	4		ERBB3	CCNB1		18	2	1		ERBB3	RAF1	CCND1	MSH6	CCNB1
			interaction	direct ctrl	indirect ctrl		source	sink		max flow	max of flow	path flow		path
			1	1	4		FOXO3	CCNB1		18	2	1		FOXO3	CCNB1
			1	1	4		FOXO3	CCNB1		18	2	1		FOXO3	BCL2L11	CCNB1
			1	1	4		FOXO3	CCNB1		18	2	1		FOXO3	CDKN1A	CCNB1
			1	1	4		FOXO3	CCNB1		18	2	1		FOXO3	FOXM1	CCNB1
			1	1	4		FOXO3	CCNB1		18	2	2		FOXO3	MAPK1	CCNB1
			1	1	4		FOXO3	CCNB1		18	2	1		FOXO3	AR	ERBB2	CCNB1
			1	1	4		FOXO3	CCNB1		18	2	1		FOXO3	CCND1	MSH6	CCNB1
			1	1	4		FOXO3	CCNB1		18	2	1		FOXO3	CDKN1B	RB1	CCNB1
			1	1	4		FOXO3	CCNB1		18	2	1		FOXO3	CTNNB1	BCL2L11	CCNB1
			1	1	4		FOXO3	CCNB1		18	2	1		FOXO3	CTNNB1	PCNA	CCNB1
			1	1	4		FOXO3	CCNB1		18	2	1		FOXO3	FASN	MSH6	CCNB1
			1	1	4		FOXO3	CCNB1		18	2	1		FOXO3	SMAD4	CHEK1	CCNB1
			1	1	4		FOXO3	CCNB1		18	2	1		FOXO3	YBX1	PCNA	CCNB1
			1	1	4		FOXO3	CCNB1		18	2	1		FOXO3	YWHAB	YWHAZ	CCNB1
			1	1	4		FOXO3	CCNB1		18	2	1		FOXO3	CDH1	CAV1	PIK3CA	CCNB1
			1	1	4		FOXO3	CCNB1		18	2	1		FOXO3	FOXM1	CAV1	PIK3CA	CCNB1
			1	1	4		FOXO3	CCNB1		18	2	1		FOXO3	YWHAB	BID	CHEK1	CCNB1
			interaction	direct ctrl	indirect ctrl		source	sink		max flow	max of flow	path flow		path
			1	1	4		GAPDH	CCNB1		18	2	1		GAPDH	CDKN1A	CCNB1
			1	1	4		GAPDH	CCNB1		18	2	1		GAPDH	ERBB2	CCNB1
			1	1	4		GAPDH	CCNB1		18	2	2		GAPDH	PCNA	CCNB1
			1	1	4		GAPDH	CCNB1		18	2	1		GAPDH	YWHAZ	CCNB1
			1	1	4		GAPDH	CCNB1		18	2	1		GAPDH	AKT1	FOXO3	CCNB1
			1	1	4		GAPDH	CCNB1		18	2	1		GAPDH	AKT1	MAPK1	CCNB1
			1	1	4		GAPDH	CCNB1		18	2	1		GAPDH	AR	MAPK1	CCNB1
			1	1	4		GAPDH	CCNB1		18	2	1		GAPDH	AR	RB1	CCNB1
			1	1	4		GAPDH	CCNB1		18	2	1		GAPDH	BCL2L1	BCL2L11	CCNB1
			1	1	4		GAPDH	CCNB1		18	2	2		GAPDH	CAV1	PIK3CA	CCNB1
			1	1	4		GAPDH	CCNB1		18	2	1		GAPDH	CDKN1A	CHEK1	CCNB1
			1	1	4		GAPDH	CCNB1		18	2	1		GAPDH	EGFR	BCL2L11	CCNB1
			1	1	4		GAPDH	CCNB1		18	2	1		GAPDH	BCL2L1	BID	CHEK1	CCNB1
			1	1	4		GAPDH	CCNB1		18	2	1		GAPDH	EGFR	CCND1	FOXM1	CCNB1
			1	1	4		GAPDH	CCNB1		18	2	2		GAPDH	EIF4EBP1	CCND1	MSH6	CCNB1
			interaction	direct ctrl	indirect ctrl		source	sink		max flow	max of flow	path flow		path
			1	1	4		MAP2K1	CCNB1		18	2	1		MAP2K1	CDKN1A	CCNB1
			1	1	4		MAP2K1	CCNB1		18	2	1		MAP2K1	MAPK1	CCNB1
			1	1	4		MAP2K1	CCNB1		18	2	2		MAP2K1	PCNA	CCNB1
			1	1	4		MAP2K1	CCNB1		18	2	1		MAP2K1	CCND1	ERBB2	CCNB1
			1	1	4		MAP2K1	CCNB1		18	2	1		MAP2K1	CCND1	FOXM1	CCNB1
			1	1	4		MAP2K1	CCNB1		18	2	1		MAP2K1	CDKN1A	CHEK1	CCNB1
			1	1	4		MAP2K1	CCNB1		18	2	1		MAP2K1	CDKN1B	RB1	CCNB1
			1	1	4		MAP2K1	CCNB1		18	2	2		MAP2K1	EGFR	BCL2L11	CCNB1
			1	1	4		MAP2K1	CCNB1		18	2	2		MAP2K1	FASN	MSH6	CCNB1
			1	1	4		MAP2K1	CCNB1		18	2	1		MAP2K1	MAPK8	YWHAZ	CCNB1
			1	1	4		MAP2K1	CCNB1		18	2	1		MAP2K1	NFKB1	FOXO3	CCNB1
			1	1	4		MAP2K1	CCNB1		18	2	1		MAP2K1	PRKCD	CHEK1	CCNB1
			1	1	4		MAP2K1	CCNB1		18	2	1		MAP2K1	PRKCD	MAPK1	CCNB1
			1	1	4		MAP2K1	CCNB1		18	2	2		MAP2K1	CDH1	CAV1	PIK3CA	CCNB1
			interaction	direct ctrl	indirect ctrl		source	sink		max flow	max of flow	path flow		path
			1	1	4		MAPK1	CCNB1		18	2	2		MAPK1	CCNB1
			1	1	4		MAPK1	CCNB1		18	2	1		MAPK1	BCL2L11	CCNB1
			1	1	4		MAPK1	CCNB1		18	2	1		MAPK1	CDKN1A	CCNB1
			1	1	4		MAPK1	CCNB1		18	2	1		MAPK1	ERBB2	CCNB1
			1	1	4		MAPK1	CCNB1		18	2	1		MAPK1	FOXO3	CCNB1
			1	1	4		MAPK1	CCNB1		18	2	1		MAPK1	AR	PCNA	CCNB1
			1	1	4		MAPK1	CCNB1		18	2	1		MAPK1	BCL2L1	BCL2L11	CCNB1
			1	1	4		MAPK1	CCNB1		18	2	1		MAPK1	CAV1	PIK3CA	CCNB1
			1	1	4		MAPK1	CCNB1		18	2	1		MAPK1	CCND1	FOXM1	CCNB1
			1	1	4		MAPK1	CCNB1		18	2	1		MAPK1	CDKN1A	CHEK1	CCNB1
			1	1	4		MAPK1	CCNB1		18	2	1		MAPK1	CDKN1B	RB1	CCNB1
			1	1	4		MAPK1	CCNB1		18	2	1		MAPK1	MAP2K1	PCNA	CCNB1
			1	1	4		MAPK1	CCNB1		18	2	1		MAPK1	MAPK14	YWHAZ	CCNB1
			1	1	4		MAPK1	CCNB1		18	2	1		MAPK1	MET	CHEK1	CCNB1
			1	1	4		MAPK1	CCNB1		18	2	1		MAPK1	MET	PIK3CA	CCNB1
			1	1	4		MAPK1	CCNB1		18	2	1		MAPK1	BAD	CCND1	MSH6	CCNB1
			1	1	4		MAPK1	CCNB1		18	2	1		MAPK1	EGFR	CCND1	MSH6	CCNB1
			interaction	direct ctrl	indirect ctrl		source	sink		max flow	max of flow	path flow		path
			1	1	4		MAPK8	CCNB1		18	2	1		MAPK8	BCL2L11	CCNB1
			1	1	4		MAPK8	CCNB1		18	2	1		MAPK8	CDKN1A	CCNB1
			1	1	4		MAPK8	CCNB1		18	2	1		MAPK8	YWHAZ	CCNB1
			1	1	4		MAPK8	CCNB1		18	2	1		MAPK8	AKT1	ERBB2	CCNB1
			1	1	4		MAPK8	CCNB1		18	2	1		MAPK8	BCL2L1	BCL2L11	CCNB1
			1	1	4		MAPK8	CCNB1		18	2	1		MAPK8	CDKN1B	RB1	CCNB1
			1	1	4		MAPK8	CCNB1		18	2	1		MAPK8	EGFR	MAPK1	CCNB1
			1	1	4		MAPK8	CCNB1		18	2	1		MAPK8	MAP2K1	MAPK1	CCNB1
			1	1	4		MAPK8	CCNB1		18	2	2		MAPK8	PARP1	PCNA	CCNB1
			1	1	4		MAPK8	CCNB1		18	2	2		MAPK8	PIK3R1	PIK3CA	CCNB1
			1	1	4		MAPK8	CCNB1		18	2	1		MAPK8	BAD	CCND1	FOXM1	CCNB1
			1	1	4		MAPK8	CCNB1		18	2	1		MAPK8	CDKN1B	AKT1	FOXO3	CCNB1
			1	1	4		MAPK8	CCNB1		18	2	2		MAPK8	MTOR	CCND1	MSH6	CCNB1
			1	1	4		MAPK8	CCNB1		18	2	1		MAPK8	YWHAZ	PRKCD	CHEK1	CCNB1
			1	1	4		MAPK8	CCNB1		18	2	1		MAPK8	BECN1	BCL2L1	BID	CHEK1	CCNB1
			interaction	direct ctrl	indirect ctrl		source	sink		max flow	max of flow	path flow		path
			1	1	4		MAPK14	CCNB1		18	2	1		MAPK14	BCL2L11	CCNB1
			1	1	4		MAPK14	CCNB1		18	2	1		MAPK14	CDKN1A	CCNB1
			1	1	4		MAPK14	CCNB1		18	2	1		MAPK14	RB1	CCNB1
			1	1	4		MAPK14	CCNB1		18	2	1		MAPK14	YWHAZ	CCNB1
			1	1	4		MAPK14	CCNB1		18	2	1		MAPK14	AKT1	ERBB2	CCNB1
			1	1	4		MAPK14	CCNB1		18	2	1		MAPK14	BCL2L1	BCL2L11	CCNB1
			1	1	4		MAPK14	CCNB1		18	2	1		MAPK14	CAV1	MAPK1	CCNB1
			1	1	4		MAPK14	CCNB1		18	2	1		MAPK14	EGFR	MAPK1	CCNB1
			1	1	4		MAPK14	CCNB1		18	2	1		MAPK14	MAP2K1	PCNA	CCNB1
			1	1	4		MAPK14	CCNB1		18	2	1		MAPK14	YWHAB	FOXO3	CCNB1
			1	1	4		MAPK14	CCNB1		18	2	1		MAPK14	BAD	CCND1	FOXM1	CCNB1
			1	1	4		MAPK14	CCNB1		18	2	2		MAPK14	CDH1	CAV1	PIK3CA	CCNB1
			1	1	4		MAPK14	CCNB1		18	2	1		MAPK14	CDKN1B	AR	PCNA	CCNB1
			1	1	4		MAPK14	CCNB1		18	2	1		MAPK14	CDKN1B	CCND1	MSH6	CCNB1
			1	1	4		MAPK14	CCNB1		18	2	1		MAPK14	MTOR	CCND1	MSH6	CCNB1
			1	1	4		MAPK14	CCNB1		18	2	1		MAPK14	MTOR	PRKCD	CHEK1	CCNB1
			1	1	4		MAPK14	CCNB1		18	2	1		MAPK14	YWHAB	BID	CHEK1	CCNB1
			interaction	direct ctrl	indirect ctrl		source	sink		max flow	max of flow	path flow		path
			1	1	4		MET	CCNB1		18	2	1		MET	CDKN1A	CCNB1
			1	1	4		MET	CCNB1		18	2	2		MET	CHEK1	CCNB1
			1	1	4		MET	CCNB1		18	2	1		MET	ERBB2	CCNB1
			1	1	4		MET	CCNB1		18	2	2		MET	MAPK1	CCNB1
			1	1	4		MET	CCNB1		18	2	2		MET	PIK3CA	CCNB1
			1	1	4		MET	CCNB1		18	2	1		MET	AKT1	FOXO3	CCNB1
			1	1	4		MET	CCNB1		18	2	2		MET	AR	PCNA	CCNB1
			1	1	4		MET	CCNB1		18	2	1		MET	CCND1	FOXM1	CCNB1
			1	1	4		MET	CCNB1		18	2	1		MET	CCND1	MSH6	CCNB1
			1	1	4		MET	CCNB1		18	2	1		MET	CDKN1A	RB1	CCNB1
			1	1	4		MET	CCNB1		18	2	1		MET	CTNNB1	BCL2L11	CCNB1
			1	1	4		MET	CCNB1		18	2	1		MET	EGFR	BCL2L11	CCNB1
			1	1	4		MET	CCNB1		18	2	1		MET	MAPK8	YWHAZ	CCNB1
			1	1	4		MET	CCNB1		18	2	1		MET	CDKN1B	CCND1	MSH6	CCNB1
			interaction	direct ctrl	indirect ctrl		source	sink		max flow	max of flow	path flow		path
			1	1	4		MTOR	CCNB1		18	2	1		MTOR	YWHAZ	CCNB1
			1	1	4		MTOR	CCNB1		18	2	1		MTOR	AKT1	ERBB2	CCNB1
			1	1	4		MTOR	CCNB1		18	2	1		MTOR	AR	CDKN1A	CCNB1
			1	1	4		MTOR	CCNB1		18	2	1		MTOR	AR	MAPK1	CCNB1
			1	1	4		MTOR	CCNB1		18	2	1		MTOR	BCL2L1	BCL2L11	CCNB1
			1	1	4		MTOR	CCNB1		18	2	1		MTOR	BCL2L1	MAPK1	CCNB1
			1	1	4		MTOR	CCNB1		18	2	1		MTOR	CCND1	FOXM1	CCNB1
			1	1	4		MTOR	CCNB1		18	2	1		MTOR	CCND1	MSH6	CCNB1
			1	1	4		MTOR	CCNB1		18	2	1		MTOR	EGFR	BCL2L11	CCNB1
			1	1	4		MTOR	CCNB1		18	2	1		MTOR	EGFR	RB1	CCNB1
			1	1	4		MTOR	CCNB1		18	2	1		MTOR	FASN	MSH6	CCNB1
			1	1	4		MTOR	CCNB1		18	2	1		MTOR	NFKB1	FOXO3	CCNB1
			1	1	4		MTOR	CCNB1		18	2	2		MTOR	PARP1	PCNA	CCNB1
			1	1	4		MTOR	CCNB1		18	2	1		MTOR	PRKCD	CHEK1	CCNB1
			1	1	4		MTOR	CCNB1		18	2	2		MTOR	CDH1	CAV1	PIK3CA	CCNB1
			1	1	4		MTOR	CCNB1		18	2	1		MTOR	FASN	CDKN1A	CHEK1	CCNB1
			interaction	direct ctrl	indirect ctrl		source	sink		max flow	max of flow	path flow		path
			1	1	4		PARP1	CCNB1		18	2	2		PARP1	PCNA	CCNB1
			1	1	4		PARP1	CCNB1		18	2	1		PARP1	AR	CDKN1A	CCNB1
			1	1	4		PARP1	CCNB1		18	2	1		PARP1	AR	ERBB2	CCNB1
			1	1	4		PARP1	CCNB1		18	2	1		PARP1	CCND1	FOXM1	CCNB1
			1	1	4		PARP1	CCNB1		18	2	1		PARP1	CCND1	MSH6	CCNB1
			1	1	4		PARP1	CCNB1		18	2	1		PARP1	CTNNB1	BCL2L11	CCNB1
			1	1	4		PARP1	CCNB1		18	2	1		PARP1	CTNNB1	FOXO3	CCNB1
			1	1	4		PARP1	CCNB1		18	2	1		PARP1	FASN	MSH6	CCNB1
			1	1	4		PARP1	CCNB1		18	2	1		PARP1	GAPDH	YWHAZ	CCNB1
			1	1	4		PARP1	CCNB1		18	2	1		PARP1	MAPK8	BCL2L11	CCNB1
			1	1	4		PARP1	CCNB1		18	2	1		PARP1	BRCA2	AR	MAPK1	CCNB1
			1	1	4		PARP1	CCNB1		18	2	1		PARP1	CDH1	CAV1	MAPK1	CCNB1
			1	1	4		PARP1	CCNB1		18	2	1		PARP1	CDH1	CAV1	PIK3CA	CCNB1
			1	1	4		PARP1	CCNB1		18	2	1		PARP1	MAPK8	CDKN1A	CHEK1	CCNB1
			1	1	4		PARP1	CCNB1		18	2	1		PARP1	NFKB1	AR	RB1	CCNB1
			1	1	4		PARP1	CCNB1		18	2	1		PARP1	SRSF1	AR	CAV1	PIK3CA	CCNB1
			1	1	4		PARP1	CCNB1		18	2	1		PARP1	SRSF1	BCL2L1	BID	CHEK1	CCNB1
			interaction	direct ctrl	indirect ctrl		source	sink		max flow	max of flow	path flow		path
			1	1	4		PIK3CA	CCNB1		18	2	2		PIK3CA	CCNB1
			1	1	4		PIK3CA	CCNB1		18	2	2		PIK3CA	CHEK1	CCNB1
			1	1	4		PIK3CA	CCNB1		18	2	1		PIK3CA	ERBB2	CCNB1
			1	1	4		PIK3CA	CCNB1		18	2	1		PIK3CA	FOXM1	CCNB1
			1	1	4		PIK3CA	CCNB1		18	2	1		PIK3CA	FOXO3	CCNB1
			1	1	4		PIK3CA	CCNB1		18	2	1		PIK3CA	MAPK1	CCNB1
			1	1	4		PIK3CA	CCNB1		18	2	1		PIK3CA	AKT1	MAPK1	CCNB1
			1	1	4		PIK3CA	CCNB1		18	2	1		PIK3CA	CAV1	CDKN1A	CCNB1
			1	1	4		PIK3CA	CCNB1		18	2	2		PIK3CA	CCND1	MSH6	CCNB1
			1	1	4		PIK3CA	CCNB1		18	2	1		PIK3CA	CDKN1B	RB1	CCNB1
			1	1	4		PIK3CA	CCNB1		18	2	1		PIK3CA	CTNNB1	BCL2L11	CCNB1
			1	1	4		PIK3CA	CCNB1		18	2	1		PIK3CA	EGFR	BCL2L11	CCNB1
			1	1	4		PIK3CA	CCNB1		18	2	1		PIK3CA	FASN	YWHAZ	CCNB1
			1	1	4		PIK3CA	CCNB1		18	2	1		PIK3CA	MAP2K1	PCNA	CCNB1
			1	1	4		PIK3CA	CCNB1		18	2	1		PIK3CA	CAV1	CCND1	PCNA	CCNB1
			interaction	direct ctrl	indirect ctrl		source	sink		max flow	max of flow	path flow		path
			1	1	4		PRKCD	CCNB1		18	2	1		PRKCD	CDKN1A	CCNB1
			1	1	4		PRKCD	CCNB1		18	2	1		PRKCD	CHEK1	CCNB1
			1	1	4		PRKCD	CCNB1		18	2	1		PRKCD	ERBB2	CCNB1
			1	1	4		PRKCD	CCNB1		18	2	2		PRKCD	MAPK1	CCNB1
			1	1	4		PRKCD	CCNB1		18	2	1		PRKCD	RB1	CCNB1
			1	1	4		PRKCD	CCNB1		18	2	1		PRKCD	YWHAZ	CCNB1
			1	1	4		PRKCD	CCNB1		18	2	1		PRKCD	AKT1	FOXO3	CCNB1
			1	1	4		PRKCD	CCNB1		18	2	1		PRKCD	BCL2L1	BCL2L11	CCNB1
			1	1	4		PRKCD	CCNB1		18	2	1		PRKCD	CCND1	FOXM1	CCNB1
			1	1	4		PRKCD	CCNB1		18	2	1		PRKCD	CCND1	MSH6	CCNB1
			1	1	4		PRKCD	CCNB1		18	2	1		PRKCD	CDKN1A	CHEK1	CCNB1
			1	1	4		PRKCD	CCNB1		18	2	1		PRKCD	CTNNB1	BCL2L11	CCNB1
			1	1	4		PRKCD	CCNB1		18	2	1		PRKCD	CTNNB1	PCNA	CCNB1
			1	1	4		PRKCD	CCNB1		18	2	1		PRKCD	MAP2K1	PCNA	CCNB1
			1	1	4		PRKCD	CCNB1		18	2	1		PRKCD	BAD	CCND1	MSH6	CCNB1
			1	1	4		PRKCD	CCNB1		18	2	1		PRKCD	EGFR	CAV1	PIK3CA	CCNB1
			1	1	4		PRKCD	CCNB1		18	2	1		PRKCD	ERBB2	MET	PIK3CA	CCNB1
			interaction	direct ctrl	indirect ctrl		source	sink		max flow	max of flow	path flow		path
			1	1	4		RAF1	CCNB1		18	2	1		RAF1	MAPK1	CCNB1
			1	1	4		RAF1	CCNB1		18	2	1		RAF1	RB1	CCNB1
			1	1	4		RAF1	CCNB1		18	2	1		RAF1	YWHAZ	CCNB1
			1	1	4		RAF1	CCNB1		18	2	1		RAF1	AKT1	ERBB2	CCNB1
			1	1	4		RAF1	CCNB1		18	2	1		RAF1	AKT1	FOXO3	CCNB1
			1	1	4		RAF1	CCNB1		18	2	1		RAF1	CCND1	CDKN1A	CCNB1
			1	1	4		RAF1	CCNB1		18	2	1		RAF1	CCND1	FOXM1	CCNB1
			1	1	4		RAF1	CCNB1		18	2	1		RAF1	CTNNB1	BCL2L11	CCNB1
			1	1	4		RAF1	CCNB1		18	2	1		RAF1	CTNNB1	PCNA	CCNB1
			1	1	4		RAF1	CCNB1		18	2	1		RAF1	LCK	PIK3CA	CCNB1
			1	1	4		RAF1	CCNB1		18	2	1		RAF1	MAP2K1	MAPK1	CCNB1
			1	1	4		RAF1	CCNB1		18	2	1		RAF1	MAP2K1	PCNA	CCNB1
			1	1	4		RAF1	CCNB1		18	2	1		RAF1	MAPK8	BCL2L11	CCNB1
			1	1	4		RAF1	CCNB1		18	2	1		RAF1	CDH1	CAV1	PIK3CA	CCNB1
			1	1	4		RAF1	CCNB1		18	2	1		RAF1	NFKB1	CDKN1A	CHEK1	CCNB1
			1	1	4		RAF1	CCNB1		18	2	1		RAF1	NFKB1	RPS6KA1	CHEK1	CCNB1
			1	1	4		RAF1	CCNB1		18	2	2		RAF1	PARP1	CCND1	MSH6	CCNB1
			interaction	direct ctrl	indirect ctrl		source	sink		max flow	max of flow	path flow		path
			1	1	4		RB1	CCNB1		18	2	1		RB1	CCNB1
			1	1	4		RB1	CCNB1		18	2	1		RB1	BCL2L11	CCNB1
			1	1	4		RB1	CCNB1		18	2	1		RB1	CDKN1A	CCNB1
			1	1	4		RB1	CCNB1		18	2	1		RB1	FOXM1	CCNB1
			1	1	4		RB1	CCNB1		18	2	1		RB1	MAPK1	CCNB1
			1	1	4		RB1	CCNB1		18	2	1		RB1	PCNA	CCNB1
			1	1	4		RB1	CCNB1		18	2	1		RB1	AR	ERBB2	CCNB1
			1	1	4		RB1	CCNB1		18	2	1		RB1	AR	MAPK1	CCNB1
			1	1	4		RB1	CCNB1		18	2	2		RB1	BID	CHEK1	CCNB1
			1	1	4		RB1	CCNB1		18	2	1		RB1	CASP7	FOXO3	CCNB1
			1	1	4		RB1	CCNB1		18	2	1		RB1	CCND1	MSH6	CCNB1
			1	1	4		RB1	CCNB1		18	2	1		RB1	LCK	PIK3CA	CCNB1
			1	1	4		RB1	CCNB1		18	2	1		RB1	MAPK8	BCL2L11	CCNB1
			1	1	4		RB1	CCNB1		18	2	1		RB1	MAPK14	YWHAZ	CCNB1
			1	1	4		RB1	CCNB1		18	2	1		RB1	CDH1	CAV1	PIK3CA	CCNB1
			1	1	4		RB1	CCNB1		18	2	1		RB1	FOXM1	CCND1	MSH6	CCNB1
			1	1	4		RB1	CCNB1		18	2	1		RB1	YWHAE	GAPDH	PCNA	CCNB1
			interaction	direct ctrl	indirect ctrl		source	sink		max flow	max of flow	path flow		path
			1	1	4		SRC	CCNB1		18	2	2		SRC	MAPK1	CCNB1
			1	1	4		SRC	CCNB1		18	2	1		SRC	AKT1	ERBB2	CCNB1
			1	1	4		SRC	CCNB1		18	2	1		SRC	BCL2L1	BCL2L11	CCNB1
			1	1	4		SRC	CCNB1		18	2	2		SRC	BID	CHEK1	CCNB1
			1	1	4		SRC	CCNB1		18	2	1		SRC	CASP7	CDKN1A	CCNB1
			1	1	4		SRC	CCNB1		18	2	1		SRC	CASP7	FOXO3	CCNB1
			1	1	4		SRC	CCNB1		18	2	2		SRC	CAV1	PIK3CA	CCNB1
			1	1	4		SRC	CCNB1		18	2	1		SRC	CCND1	FOXM1	CCNB1
			1	1	4		SRC	CCNB1		18	2	1		SRC	CTNNB1	BCL2L11	CCNB1
			1	1	4		SRC	CCNB1		18	2	1		SRC	EGFR	RB1	CCNB1
			1	1	4		SRC	CCNB1		18	2	1		SRC	MAPK8	YWHAZ	CCNB1
			1	1	4		SRC	CCNB1		18	2	1		SRC	BCL2L1	PARP1	PCNA	CCNB1
			1	1	4		SRC	CCNB1		18	2	1		SRC	CDH1	CTNNB1	PCNA	CCNB1
			1	1	4		SRC	CCNB1		18	2	1		SRC	MET	CCND1	MSH6	CCNB1
			1	1	4		SRC	CCNB1		18	2	1		SRC	PECAM1	CCND1	MSH6	CCNB1
			interaction	direct ctrl	indirect ctrl		source	sink		max flow	max of flow	path flow		path
			1	1	4		YWHAZ	CCNB1		18	2	1		YWHAZ	CCNB1
			1	1	4		YWHAZ	CCNB1		18	2	1		YWHAZ	CTNNB1	BCL2L11	CCNB1
			1	1	4		YWHAZ	CCNB1		18	2	1		YWHAZ	FASN	CDKN1A	CCNB1
			1	1	4		YWHAZ	CCNB1		18	2	1		YWHAZ	FASN	ERBB2	CCNB1
			1	1	4		YWHAZ	CCNB1		18	2	2		YWHAZ	GAPDH	PCNA	CCNB1
			1	1	4		YWHAZ	CCNB1		18	2	1		YWHAZ	MAPK8	BCL2L11	CCNB1
			1	1	4		YWHAZ	CCNB1		18	2	1		YWHAZ	PRKCD	CHEK1	CCNB1
			1	1	4		YWHAZ	CCNB1		18	2	1		YWHAZ	PRKCD	MAPK1	CCNB1
			1	1	4		YWHAZ	CCNB1		18	2	1		YWHAZ	RAF1	MAPK1	CCNB1
			1	1	4		YWHAZ	CCNB1		18	2	1		YWHAZ	RAF1	RB1	CCNB1
			1	1	4		YWHAZ	CCNB1		18	2	1		YWHAZ	YWHAB	FOXO3	CCNB1
			1	1	4		YWHAZ	CCNB1		18	2	1		YWHAZ	BAD	CCND1	FOXM1	CCNB1
			1	1	4		YWHAZ	CCNB1		18	2	1		YWHAZ	MAPK8	CDKN1A	CHEK1	CCNB1
			1	1	4		YWHAZ	CCNB1		18	2	1		YWHAZ	YWHAB	CCND1	MSH6	CCNB1
			1	1	4		YWHAZ	CCNB1		18	2	1		YWHAZ	BAD	YWHAB	CCND1	MSH6	CCNB1
			1	1	4		YWHAZ	CCNB1		18	2	1		YWHAZ	RPTOR	AKT1	MET	PIK3CA	CCNB1
			1	1	4		YWHAZ	CCNB1		18	2	1		YWHAZ	YWHAE	GAPDH	CAV1	PIK3CA	CCNB1
			interaction	direct ctrl	indirect ctrl		source	sink		max flow	max of flow	path flow		path
			1	1	2		AKT1	CCNB1		15	2	1		AKT1	ERBB2	CCNB1
			1	1	2		AKT1	CCNB1		15	2	1		AKT1	FOXO3	CCNB1
			1	1	2		AKT1	CCNB1		15	2	1		AKT1	MAPK1	CCNB1
			1	1	2		AKT1	CCNB1		15	2	1		AKT1	BID	CHEK1	CCNB1
			1	1	2		AKT1	CCNB1		15	2	1		AKT1	CASP7	CDKN1A	CCNB1
			1	1	2		AKT1	CCNB1		15	2	1		AKT1	CCND1	FOXM1	CCNB1
			1	1	2		AKT1	CCNB1		15	2	1		AKT1	CDKN1B	RB1	CCNB1
			1	1	2		AKT1	CCNB1		15	2	1		AKT1	CTNNB1	BCL2L11	CCNB1
			1	1	2		AKT1	CCNB1		15	2	1		AKT1	EGFR	BCL2L11	CCNB1
			1	1	2		AKT1	CCNB1		15	2	1		AKT1	FASN	MSH6	CCNB1
			1	1	2		AKT1	CCNB1		15	2	2		AKT1	GAPDH	PCNA	CCNB1
			1	1	2		AKT1	CCNB1		15	2	1		AKT1	MAPK8	YWHAZ	CCNB1
			1	1	2		AKT1	CCNB1		15	2	1		AKT1	MET	PIK3CA	CCNB1
			1	1	2		AKT1	CCNB1		15	2	1		AKT1	BAD	CCND1	MSH6	CCNB1
			interaction	direct ctrl	indirect ctrl		source	sink		max flow	max of flow	path flow		path
			1	1	2		AR	CCNB1		15	2	1		AR	CDKN1A	CCNB1
			1	1	2		AR	CCNB1		15	2	1		AR	ERBB2	CCNB1
			1	1	2		AR	CCNB1		15	2	1		AR	MAPK1	CCNB1
			1	1	2		AR	CCNB1		15	2	2		AR	PCNA	CCNB1
			1	1	2		AR	CCNB1		15	2	1		AR	RB1	CCNB1
			1	1	2		AR	CCNB1		15	2	1		AR	AKT1	FOXO3	CCNB1
			1	1	2		AR	CCNB1		15	2	1		AR	BCL2L1	BCL2L11	CCNB1
			1	1	2		AR	CCNB1		15	2	1		AR	CAV1	PIK3CA	CCNB1
			1	1	2		AR	CCNB1		15	2	1		AR	CCND1	FOXM1	CCNB1
			1	1	2		AR	CCNB1		15	2	1		AR	CTNNB1	BCL2L11	CCNB1
			1	1	2		AR	CCNB1		15	2	1		AR	GAPDH	YWHAZ	CCNB1
			1	1	2		AR	CCNB1		15	2	1		AR	MET	CHEK1	CCNB1
			1	1	2		AR	CCNB1		15	2	1		AR	BRCA2	CCND1	MSH6	CCNB1
			1	1	2		AR	CCNB1		15	2	1		AR	CDKN1B	CCND1	MSH6	CCNB1
			interaction	direct ctrl	indirect ctrl		source	sink		max flow	max of flow	path flow		path
			1	1	2		CAV1	CCNB1		15	2	1		CAV1	CDKN1A	CCNB1
			1	1	2		CAV1	CCNB1		15	2	1		CAV1	MAPK1	CCNB1
			1	1	2		CAV1	CCNB1		15	2	1		CAV1	PIK3CA	CCNB1
			1	1	2		CAV1	CCNB1		15	2	1		CAV1	BAK1	BCL2L11	CCNB1
			1	1	2		CAV1	CCNB1		15	2	1		CAV1	BID	CHEK1	CCNB1
			1	1	2		CAV1	CCNB1		15	2	1		CAV1	CCND1	ERBB2	CCNB1
			1	1	2		CAV1	CCNB1		15	2	1		CAV1	CTNNB1	BCL2L11	CCNB1
			1	1	2		CAV1	CCNB1		15	2	1		CAV1	EGFR	RB1	CCNB1
			1	1	2		CAV1	CCNB1		15	2	2		CAV1	FASN	MSH6	CCNB1
			1	1	2		CAV1	CCNB1		15	2	2		CAV1	GAPDH	PCNA	CCNB1
			1	1	2		CAV1	CCNB1		15	2	1		CAV1	MAPK14	YWHAZ	CCNB1
			1	1	2		CAV1	CCNB1		15	2	1		CAV1	PIK3CA	FOXM1	CCNB1
			1	1	2		CAV1	CCNB1		15	2	1		CAV1	BID	CASP7	FOXO3	CCNB1
			interaction	direct ctrl	indirect ctrl		source	sink		max flow	max of flow	path flow		path
			1	1	2		CDH1	CCNB1		15	1	1		CDH1	ERBB2	CCNB1
			1	1	2		CDH1	CCNB1		15	1	1		CDH1	CAV1	CDKN1A	CCNB1
			1	1	2		CDH1	CCNB1		15	1	1		CDH1	CAV1	MAPK1	CCNB1
			1	1	2		CDH1	CCNB1		15	1	1		CDH1	CDKN1B	RB1	CCNB1
			1	1	2		CDH1	CCNB1		15	1	1		CDH1	CTNNB1	BCL2L11	CCNB1
			1	1	2		CDH1	CCNB1		15	1	1		CDH1	EGFR	BCL2L11	CCNB1
			1	1	2		CDH1	CCNB1		15	1	1		CDH1	MAP2K1	PCNA	CCNB1
			1	1	2		CDH1	CCNB1		15	1	1		CDH1	MTOR	YWHAZ	CCNB1
			1	1	2		CDH1	CCNB1		15	1	1		CDH1	PIK3R1	PIK3CA	CCNB1
			1	1	2		CDH1	CCNB1		15	1	1		CDH1	YAP1	FOXM1	CCNB1
			1	1	2		CDH1	CCNB1		15	1	1		CDH1	EIF4EBP1	CCND1	MSH6	CCNB1
			1	1	2		CDH1	CCNB1		15	1	1		CDH1	ERBB3	CCND1	MSH6	CCNB1
			1	1	2		CDH1	CCNB1		15	1	1		CDH1	MAP2K1	CCND1	PCNA	CCNB1
			1	1	2		CDH1	CCNB1		15	1	1		CDH1	RPTOR	AKT1	FOXO3	CCNB1
			1	1	2		CDH1	CCNB1		15	1	1		CDH1	SRC	BID	CHEK1	CCNB1
			interaction	direct ctrl	indirect ctrl		source	sink		max flow	max of flow	path flow		path
			1	1	2		CTNNB1	CCNB1		15	1	1		CTNNB1	BCL2L11	CCNB1
			1	1	2		CTNNB1	CCNB1		15	1	1		CTNNB1	CDKN1A	CCNB1
			1	1	2		CTNNB1	CCNB1		15	1	1		CTNNB1	FOXM1	CCNB1
			1	1	2		CTNNB1	CCNB1		15	1	1		CTNNB1	FOXO3	CCNB1
			1	1	2		CTNNB1	CCNB1		15	1	1		CTNNB1	PCNA	CCNB1
			1	1	2		CTNNB1	CCNB1		15	1	1		CTNNB1	AKT1	ERBB2	CCNB1
			1	1	2		CTNNB1	CCNB1		15	1	1		CTNNB1	AR	MAPK1	CCNB1
			1	1	2		CTNNB1	CCNB1		15	1	1		CTNNB1	BCL2L1	BCL2L11	CCNB1
			1	1	2		CTNNB1	CCNB1		15	1	1		CTNNB1	CAV1	PIK3CA	CCNB1
			1	1	2		CTNNB1	CCNB1		15	1	1		CTNNB1	CCND1	MSH6	CCNB1
			1	1	2		CTNNB1	CCNB1		15	1	1		CTNNB1	CDKN1B	RB1	CCNB1
			1	1	2		CTNNB1	CCNB1		15	1	1		CTNNB1	MET	CHEK1	CCNB1
			1	1	2		CTNNB1	CCNB1		15	1	1		CTNNB1	PARP1	PCNA	CCNB1
			1	1	2		CTNNB1	CCNB1		15	1	1		CTNNB1	RAF1	YWHAZ	CCNB1
			1	1	2		CTNNB1	CCNB1		15	1	1		CTNNB1	EGFR	CCND1	MSH6	CCNB1
			interaction	direct ctrl	indirect ctrl		source	sink		max flow	max of flow	path flow		path
			1	1	2		EGFR	CCNB1		15	1	1		EGFR	BCL2L11	CCNB1
			1	1	2		EGFR	CCNB1		15	1	1		EGFR	ERBB2	CCNB1
			1	1	2		EGFR	CCNB1		15	1	1		EGFR	MAPK1	CCNB1
			1	1	2		EGFR	CCNB1		15	1	1		EGFR	RB1	CCNB1
			1	1	2		EGFR	CCNB1		15	1	1		EGFR	AKT1	FOXO3	CCNB1
			1	1	2		EGFR	CCNB1		15	1	1		EGFR	AR	CDKN1A	CCNB1
			1	1	2		EGFR	CCNB1		15	1	1		EGFR	BCL2L1	BCL2L11	CCNB1
			1	1	2		EGFR	CCNB1		15	1	1		EGFR	CAV1	PIK3CA	CCNB1
			1	1	2		EGFR	CCNB1		15	1	1		EGFR	CCND1	FOXM1	CCNB1
			1	1	2		EGFR	CCNB1		15	1	1		EGFR	CTNNB1	PCNA	CCNB1
			1	1	2		EGFR	CCNB1		15	1	1		EGFR	FASN	MSH6	CCNB1
			1	1	2		EGFR	CCNB1		15	1	1		EGFR	GAPDH	PCNA	CCNB1
			1	1	2		EGFR	CCNB1		15	1	1		EGFR	GAPDH	YWHAZ	CCNB1
			1	1	2		EGFR	CCNB1		15	1	1		EGFR	MET	CHEK1	CCNB1
			1	1	2		EGFR	CCNB1		15	1	1		EGFR	CDKN1B	CCND1	MSH6	CCNB1
			interaction	direct ctrl	indirect ctrl		source	sink		max flow	max of flow	path flow		path
			1	1	2		ERBB2	CCNB1		15	1	1		ERBB2	CCNB1
			1	1	2		ERBB2	CCNB1		15	1	1		ERBB2	CDKN1A	CCNB1
			1	1	2		ERBB2	CCNB1		15	1	1		ERBB2	MAPK1	CCNB1
			1	1	2		ERBB2	CCNB1		15	1	1		ERBB2	RB1	CCNB1
			1	1	2		ERBB2	CCNB1		15	1	1		ERBB2	AKT1	FOXO3	CCNB1
			1	1	2		ERBB2	CCNB1		15	1	1		ERBB2	AR	PCNA	CCNB1
			1	1	2		ERBB2	CCNB1		15	1	1		ERBB2	BCL2L1	BCL2L11	CCNB1
			1	1	2		ERBB2	CCNB1		15	1	1		ERBB2	BID	CHEK1	CCNB1
			1	1	2		ERBB2	CCNB1		15	1	1		ERBB2	CCND1	FOXM1	CCNB1
			1	1	2		ERBB2	CCNB1		15	1	1		ERBB2	CTNNB1	BCL2L11	CCNB1
			1	1	2		ERBB2	CCNB1		15	1	1		ERBB2	FASN	MSH6	CCNB1
			1	1	2		ERBB2	CCNB1		15	1	1		ERBB2	GAPDH	PCNA	CCNB1
			1	1	2		ERBB2	CCNB1		15	1	1		ERBB2	GAPDH	YWHAZ	CCNB1
			1	1	2		ERBB2	CCNB1		15	1	1		ERBB2	MET	PIK3CA	CCNB1
			1	1	2		ERBB2	CCNB1		15	1	1		ERBB2	CDKN1B	CCND1	MSH6	CCNB1
			interaction	direct ctrl	indirect ctrl		source	sink		max flow	max of flow	path flow		path
			1	1	2		ERBB3	CCNB1		15	1	1		ERBB3	ERBB2	CCNB1
			1	1	2		ERBB3	CCNB1		15	1	1		ERBB3	MAPK1	CCNB1
			1	1	2		ERBB3	CCNB1		15	1	1		ERBB3	CCND1	CDKN1A	CCNB1
			1	1	2		ERBB3	CCNB1		15	1	1		ERBB3	CDKN1B	RB1	CCNB1
			1	1	2		ERBB3	CCNB1		15	1	1		ERBB3	EGFR	BCL2L11	CCNB1
			1	1	2		ERBB3	CCNB1		15	1	1		ERBB3	MAP2K1	PCNA	CCNB1
			1	1	2		ERBB3	CCNB1		15	1	1		ERBB3	MET	CHEK1	CCNB1
			1	1	2		ERBB3	CCNB1		15	1	1		ERBB3	MET	PIK3CA	CCNB1
			1	1	2		ERBB3	CCNB1		15	1	1		ERBB3	MTOR	YWHAZ	CCNB1
			1	1	2		ERBB3	CCNB1		15	1	1		ERBB3	YBX1	PCNA	CCNB1
			1	1	2		ERBB3	CCNB1		15	1	1		ERBB3	CDH1	CTNNB1	BCL2L11	CCNB1
			1	1	2		ERBB3	CCNB1		15	1	1		ERBB3	PIK3R1	CTNNB1	FOXM1	CCNB1
			1	1	2		ERBB3	CCNB1		15	1	1		ERBB3	PIK3R1	MAPK1	FOXO3	CCNB1
			1	1	2		ERBB3	CCNB1		15	1	1		ERBB3	RAF1	CCND1	MSH6	CCNB1
			1	1	2		ERBB3	CCNB1		15	1	1		ERBB3	RICTOR	CCND1	MSH6	CCNB1
			interaction	direct ctrl	indirect ctrl		source	sink		max flow	max of flow	path flow		path
			1	1	2		FOXO3	CCNB1		15	1	1		FOXO3	CCNB1
			1	1	2		FOXO3	CCNB1		15	1	1		FOXO3	BCL2L11	CCNB1
			1	1	2		FOXO3	CCNB1		15	1	1		FOXO3	CDKN1A	CCNB1
			1	1	2		FOXO3	CCNB1		15	1	1		FOXO3	FOXM1	CCNB1
			1	1	2		FOXO3	CCNB1		15	1	1		FOXO3	MAPK1	CCNB1
			1	1	2		FOXO3	CCNB1		15	1	1		FOXO3	AR	ERBB2	CCNB1
			1	1	2		FOXO3	CCNB1		15	1	1		FOXO3	CCND1	MSH6	CCNB1
			1	1	2		FOXO3	CCNB1		15	1	1		FOXO3	CDKN1B	RB1	CCNB1
			1	1	2		FOXO3	CCNB1		15	1	1		FOXO3	CTNNB1	BCL2L11	CCNB1
			1	1	2		FOXO3	CCNB1		15	1	1		FOXO3	CTNNB1	PCNA	CCNB1
			1	1	2		FOXO3	CCNB1		15	1	1		FOXO3	FASN	MSH6	CCNB1
			1	1	2		FOXO3	CCNB1		15	1	1		FOXO3	SMAD4	CHEK1	CCNB1
			1	1	2		FOXO3	CCNB1		15	1	1		FOXO3	YBX1	PCNA	CCNB1
			1	1	2		FOXO3	CCNB1		15	1	1		FOXO3	YWHAB	YWHAZ	CCNB1
			1	1	2		FOXO3	CCNB1		15	1	1		FOXO3	CDH1	CAV1	PIK3CA	CCNB1
			interaction	direct ctrl	indirect ctrl		source	sink		max flow	max of flow	path flow		path
			1	1	2		GAPDH	CCNB1		15	2	1		GAPDH	CDKN1A	CCNB1
			1	1	2		GAPDH	CCNB1		15	2	1		GAPDH	ERBB2	CCNB1
			1	1	2		GAPDH	CCNB1		15	2	2		GAPDH	PCNA	CCNB1
			1	1	2		GAPDH	CCNB1		15	2	1		GAPDH	YWHAZ	CCNB1
			1	1	2		GAPDH	CCNB1		15	2	1		GAPDH	AKT1	FOXO3	CCNB1
			1	1	2		GAPDH	CCNB1		15	2	1		GAPDH	AKT1	MAPK1	CCNB1
			1	1	2		GAPDH	CCNB1		15	2	1		GAPDH	AR	RB1	CCNB1
			1	1	2		GAPDH	CCNB1		15	2	1		GAPDH	BCL2L1	BCL2L11	CCNB1
			1	1	2		GAPDH	CCNB1		15	2	1		GAPDH	CAV1	PIK3CA	CCNB1
			1	1	2		GAPDH	CCNB1		15	2	1		GAPDH	CDKN1A	CHEK1	CCNB1
			1	1	2		GAPDH	CCNB1		15	2	1		GAPDH	EGFR	BCL2L11	CCNB1
			1	1	2		GAPDH	CCNB1		15	2	1		GAPDH	AR	CCND1	FOXM1	CCNB1
			1	1	2		GAPDH	CCNB1		15	2	1		GAPDH	CAV1	CCND1	MSH6	CCNB1
			1	1	2		GAPDH	CCNB1		15	2	1		GAPDH	EGFR	CCND1	MSH6	CCNB1
			interaction	direct ctrl	indirect ctrl		source	sink		max flow	max of flow	path flow		path
			1	1	2		MAP2K1	CCNB1		15	1	1		MAP2K1	CDKN1A	CCNB1
			1	1	2		MAP2K1	CCNB1		15	1	1		MAP2K1	MAPK1	CCNB1
			1	1	2		MAP2K1	CCNB1		15	1	1		MAP2K1	PCNA	CCNB1
			1	1	2		MAP2K1	CCNB1		15	1	1		MAP2K1	CCND1	ERBB2	CCNB1
			1	1	2		MAP2K1	CCNB1		15	1	1		MAP2K1	CDKN1B	RB1	CCNB1
			1	1	2		MAP2K1	CCNB1		15	1	1		MAP2K1	EGFR	BCL2L11	CCNB1
			1	1	2		MAP2K1	CCNB1		15	1	1		MAP2K1	FASN	MSH6	CCNB1
			1	1	2		MAP2K1	CCNB1		15	1	1		MAP2K1	MAPK8	BCL2L11	CCNB1
			1	1	2		MAP2K1	CCNB1		15	1	1		MAP2K1	MAPK14	YWHAZ	CCNB1
			1	1	2		MAP2K1	CCNB1		15	1	1		MAP2K1	NFKB1	FOXO3	CCNB1
			1	1	2		MAP2K1	CCNB1		15	1	1		MAP2K1	PRKCD	CHEK1	CCNB1
			1	1	2		MAP2K1	CCNB1		15	1	1		MAP2K1	CDH1	CAV1	PIK3CA	CCNB1
			1	1	2		MAP2K1	CCNB1		15	1	1		MAP2K1	CDH1	CTNNB1	FOXM1	CCNB1
			1	1	2		MAP2K1	CCNB1		15	1	1		MAP2K1	EIF4EBP1	CCND1	MSH6	CCNB1
			1	1	2		MAP2K1	CCNB1		15	1	1		MAP2K1	PECAM1	CCND1	PCNA	CCNB1
			interaction	direct ctrl	indirect ctrl		source	sink		max flow	max of flow	path flow		path
			1	1	2		MAPK1	CCNB1		15	1	1		MAPK1	CCNB1
			1	1	2		MAPK1	CCNB1		15	1	1		MAPK1	BCL2L11	CCNB1
			1	1	2		MAPK1	CCNB1		15	1	1		MAPK1	CDKN1A	CCNB1
			1	1	2		MAPK1	CCNB1		15	1	1		MAPK1	ERBB2	CCNB1
			1	1	2		MAPK1	CCNB1		15	1	1		MAPK1	FOXO3	CCNB1
			1	1	2		MAPK1	CCNB1		15	1	1		MAPK1	AR	PCNA	CCNB1
			1	1	2		MAPK1	CCNB1		15	1	1		MAPK1	BCL2L1	BCL2L11	CCNB1
			1	1	2		MAPK1	CCNB1		15	1	1		MAPK1	CAV1	PIK3CA	CCNB1
			1	1	2		MAPK1	CCNB1		15	1	1		MAPK1	CCND1	FOXM1	CCNB1
			1	1	2		MAPK1	CCNB1		15	1	1		MAPK1	CDKN1B	RB1	CCNB1
			1	1	2		MAPK1	CCNB1		15	1	1		MAPK1	MAP2K1	PCNA	CCNB1
			1	1	2		MAPK1	CCNB1		15	1	1		MAPK1	MAPK14	YWHAZ	CCNB1
			1	1	2		MAPK1	CCNB1		15	1	1		MAPK1	MET	CHEK1	CCNB1
			1	1	2		MAPK1	CCNB1		15	1	1		MAPK1	BAD	CCND1	MSH6	CCNB1
			1	1	2		MAPK1	CCNB1		15	1	1		MAPK1	EGFR	CCND1	MSH6	CCNB1
			interaction	direct ctrl	indirect ctrl		source	sink		max flow	max of flow	path flow		path
			1	1	2		MAPK8	CCNB1		15	1	1		MAPK8	BCL2L11	CCNB1
			1	1	2		MAPK8	CCNB1		15	1	1		MAPK8	CDKN1A	CCNB1
			1	1	2		MAPK8	CCNB1		15	1	1		MAPK8	YWHAZ	CCNB1
			1	1	2		MAPK8	CCNB1		15	1	1		MAPK8	AKT1	ERBB2	CCNB1
			1	1	2		MAPK8	CCNB1		15	1	1		MAPK8	BCL2L1	BCL2L11	CCNB1
			1	1	2		MAPK8	CCNB1		15	1	1		MAPK8	CDKN1B	RB1	CCNB1
			1	1	2		MAPK8	CCNB1		15	1	1		MAPK8	EGFR	MAPK1	CCNB1
			1	1	2		MAPK8	CCNB1		15	1	1		MAPK8	MAP2K1	PCNA	CCNB1
			1	1	2		MAPK8	CCNB1		15	1	1		MAPK8	PARP1	PCNA	CCNB1
			1	1	2		MAPK8	CCNB1		15	1	1		MAPK8	PIK3R1	PIK3CA	CCNB1
			1	1	2		MAPK8	CCNB1		15	1	1		MAPK8	BAD	CCND1	FOXM1	CCNB1
			1	1	2		MAPK8	CCNB1		15	1	1		MAPK8	CDKN1B	AKT1	FOXO3	CCNB1
			1	1	2		MAPK8	CCNB1		15	1	1		MAPK8	MTOR	CCND1	MSH6	CCNB1
			1	1	2		MAPK8	CCNB1		15	1	1		MAPK8	MTOR	FASN	MSH6	CCNB1
			1	1	2		MAPK8	CCNB1		15	1	1		MAPK8	PIK3R1	PIK3CA	CHEK1	CCNB1
			interaction	direct ctrl	indirect ctrl		source	sink		max flow	max of flow	path flow		path
			1	1	2		MAPK14	CCNB1		15	1	1		MAPK14	BCL2L11	CCNB1
			1	1	2		MAPK14	CCNB1		15	1	1		MAPK14	CDKN1A	CCNB1
			1	1	2		MAPK14	CCNB1		15	1	1		MAPK14	RB1	CCNB1
			1	1	2		MAPK14	CCNB1		15	1	1		MAPK14	YWHAZ	CCNB1
			1	1	2		MAPK14	CCNB1		15	1	1		MAPK14	AKT1	ERBB2	CCNB1
			1	1	2		MAPK14	CCNB1		15	1	1		MAPK14	BCL2L1	BCL2L11	CCNB1
			1	1	2		MAPK14	CCNB1		15	1	1		MAPK14	CAV1	MAPK1	CCNB1
			1	1	2		MAPK14	CCNB1		15	1	1		MAPK14	MAP2K1	PCNA	CCNB1
			1	1	2		MAPK14	CCNB1		15	1	1		MAPK14	YWHAB	FOXO3	CCNB1
			1	1	2		MAPK14	CCNB1		15	1	1		MAPK14	BAD	CCND1	FOXM1	CCNB1
			1	1	2		MAPK14	CCNB1		15	1	1		MAPK14	CDH1	CAV1	PIK3CA	CCNB1
			1	1	2		MAPK14	CCNB1		15	1	1		MAPK14	CDKN1B	AR	PCNA	CCNB1
			1	1	2		MAPK14	CCNB1		15	1	1		MAPK14	EGFR	CCND1	MSH6	CCNB1
			1	1	2		MAPK14	CCNB1		15	1	1		MAPK14	MTOR	CCND1	MSH6	CCNB1
			1	1	2		MAPK14	CCNB1		15	1	1		MAPK14	RICTOR	AKT1	BID	CHEK1	CCNB1
			interaction	direct ctrl	indirect ctrl		source	sink		max flow	max of flow	path flow		path
			1	1	2		MET	CCNB1		15	2	1		MET	CDKN1A	CCNB1
			1	1	2		MET	CCNB1		15	2	1		MET	CHEK1	CCNB1
			1	1	2		MET	CCNB1		15	2	1		MET	ERBB2	CCNB1
			1	1	2		MET	CCNB1		15	2	1		MET	MAPK1	CCNB1
			1	1	2		MET	CCNB1		15	2	1		MET	PIK3CA	CCNB1
			1	1	2		MET	CCNB1		15	2	1		MET	AKT1	FOXO3	CCNB1
			1	1	2		MET	CCNB1		15	2	2		MET	AR	PCNA	CCNB1
			1	1	2		MET	CCNB1		15	2	1		MET	CCND1	FOXM1	CCNB1
			1	1	2		MET	CCNB1		15	2	1		MET	CDKN1B	RB1	CCNB1
			1	1	2		MET	CCNB1		15	2	1		MET	CTNNB1	BCL2L11	CCNB1
			1	1	2		MET	CCNB1		15	2	1		MET	EGFR	BCL2L11	CCNB1
			1	1	2		MET	CCNB1		15	2	1		MET	MAPK8	YWHAZ	CCNB1
			1	1	2		MET	CCNB1		15	2	1		MET	ERBB2	CCND1	MSH6	CCNB1
			1	1	2		MET	CCNB1		15	2	1		MET	ERBB3	CCND1	MSH6	CCNB1
			interaction	direct ctrl	indirect ctrl		source	sink		max flow	max of flow	path flow		path
			1	1	2		MTOR	CCNB1		15	1	1		MTOR	YWHAZ	CCNB1
			1	1	2		MTOR	CCNB1		15	1	1		MTOR	AKT1	ERBB2	CCNB1
			1	1	2		MTOR	CCNB1		15	1	1		MTOR	AR	CDKN1A	CCNB1
			1	1	2		MTOR	CCNB1		15	1	1		MTOR	BCL2L1	BCL2L11	CCNB1
			1	1	2		MTOR	CCNB1		15	1	1		MTOR	CCND1	FOXM1	CCNB1
			1	1	2		MTOR	CCNB1		15	1	1		MTOR	EGFR	BCL2L11	CCNB1
			1	1	2		MTOR	CCNB1		15	1	1		MTOR	FASN	MSH6	CCNB1
			1	1	2		MTOR	CCNB1		15	1	1		MTOR	NFKB1	FOXO3	CCNB1
			1	1	2		MTOR	CCNB1		15	1	1		MTOR	PARP1	PCNA	CCNB1
			1	1	2		MTOR	CCNB1		15	1	1		MTOR	PRKCD	CHEK1	CCNB1
			1	1	2		MTOR	CCNB1		15	1	1		MTOR	SRC	MAPK1	CCNB1
			1	1	2		MTOR	CCNB1		15	1	1		MTOR	CDH1	CAV1	PIK3CA	CCNB1
			1	1	2		MTOR	CCNB1		15	1	1		MTOR	EIF4EBP1	CCND1	MSH6	CCNB1
			1	1	2		MTOR	CCNB1		15	1	1		MTOR	MAPK8	CDKN1A	PCNA	CCNB1
			1	1	2		MTOR	CCNB1		15	1	1		MTOR	MAPK8	CDKN1B	RB1	CCNB1
			interaction	direct ctrl	indirect ctrl		source	sink		max flow	max of flow	path flow		path
			1	1	2		PARP1	CCNB1		15	2	2		PARP1	PCNA	CCNB1
			1	1	2		PARP1	CCNB1		15	2	1		PARP1	AR	CDKN1A	CCNB1
			1	1	2		PARP1	CCNB1		15	2	1		PARP1	AR	ERBB2	CCNB1
			1	1	2		PARP1	CCNB1		15	2	1		PARP1	CCND1	FOXM1	CCNB1
			1	1	2		PARP1	CCNB1		15	2	1		PARP1	CTNNB1	BCL2L11	CCNB1
			1	1	2		PARP1	CCNB1		15	2	1		PARP1	CTNNB1	FOXO3	CCNB1
			1	1	2		PARP1	CCNB1		15	2	1		PARP1	FASN	MSH6	CCNB1
			1	1	2		PARP1	CCNB1		15	2	1		PARP1	GAPDH	YWHAZ	CCNB1
			1	1	2		PARP1	CCNB1		15	2	1		PARP1	MAPK8	BCL2L11	CCNB1
			1	1	2		PARP1	CCNB1		15	2	1		PARP1	BRCA2	AR	MAPK1	CCNB1
			1	1	2		PARP1	CCNB1		15	2	1		PARP1	CDH1	CAV1	PIK3CA	CCNB1
			1	1	2		PARP1	CCNB1		15	2	1		PARP1	NFKB1	AR	RB1	CCNB1
			1	1	2		PARP1	CCNB1		15	2	1		PARP1	SRSF1	AR	CCND1	MSH6	CCNB1
			1	1	2		PARP1	CCNB1		15	2	1		PARP1	SRSF1	BCL2L1	BID	CHEK1	CCNB1
			interaction	direct ctrl	indirect ctrl		source	sink		max flow	max of flow	path flow		path
			1	1	2		PIK3CA	CCNB1		15	1	1		PIK3CA	CCNB1
			1	1	2		PIK3CA	CCNB1		15	1	1		PIK3CA	CHEK1	CCNB1
			1	1	2		PIK3CA	CCNB1		15	1	1		PIK3CA	ERBB2	CCNB1
			1	1	2		PIK3CA	CCNB1		15	1	1		PIK3CA	FOXM1	CCNB1
			1	1	2		PIK3CA	CCNB1		15	1	1		PIK3CA	FOXO3	CCNB1
			1	1	2		PIK3CA	CCNB1		15	1	1		PIK3CA	MAPK1	CCNB1
			1	1	2		PIK3CA	CCNB1		15	1	1		PIK3CA	CAV1	CDKN1A	CCNB1
			1	1	2		PIK3CA	CCNB1		15	1	1		PIK3CA	CCND1	MSH6	CCNB1
			1	1	2		PIK3CA	CCNB1		15	1	1		PIK3CA	CDKN1B	RB1	CCNB1
			1	1	2		PIK3CA	CCNB1		15	1	1		PIK3CA	CTNNB1	BCL2L11	CCNB1
			1	1	2		PIK3CA	CCNB1		15	1	1		PIK3CA	EGFR	BCL2L11	CCNB1
			1	1	2		PIK3CA	CCNB1		15	1	1		PIK3CA	FASN	MSH6	CCNB1
			1	1	2		PIK3CA	CCNB1		15	1	1		PIK3CA	MAP2K1	PCNA	CCNB1
			1	1	2		PIK3CA	CCNB1		15	1	1		PIK3CA	MTOR	YWHAZ	CCNB1
			1	1	2		PIK3CA	CCNB1		15	1	1		PIK3CA	AKT1	CCND1	PCNA	CCNB1
			interaction	direct ctrl	indirect ctrl		source	sink		max flow	max of flow	path flow		path
			1	1	2		PIK3R1	CCNB1		15	1	1		PIK3R1	ERBB2	CCNB1
			1	1	2		PIK3R1	CCNB1		15	1	1		PIK3R1	MAPK1	CCNB1
			1	1	2		PIK3R1	CCNB1		15	1	1		PIK3R1	PIK3CA	CCNB1
			1	1	2		PIK3R1	CCNB1		15	1	1		PIK3R1	AR	CDKN1A	CCNB1
			1	1	2		PIK3R1	CCNB1		15	1	1		PIK3R1	CTNNB1	BCL2L11	CCNB1
			1	1	2		PIK3R1	CCNB1		15	1	1		PIK3R1	EGFR	BCL2L11	CCNB1
			1	1	2		PIK3R1	CCNB1		15	1	1		PIK3R1	EGFR	RB1	CCNB1
			1	1	2		PIK3R1	CCNB1		15	1	1		PIK3R1	MAPK8	YWHAZ	CCNB1
			1	1	2		PIK3R1	CCNB1		15	1	1		PIK3R1	PIK3CA	CHEK1	CCNB1
			1	1	2		PIK3R1	CCNB1		15	1	1		PIK3R1	ERBB3	CCND1	FOXM1	CCNB1
			1	1	2		PIK3R1	CCNB1		15	1	1		PIK3R1	ERBB3	MAP2K1	PCNA	CCNB1
			1	1	2		PIK3R1	CCNB1		15	1	1		PIK3R1	MAPK8	AKT1	FOXO3	CCNB1
			1	1	2		PIK3R1	CCNB1		15	1	1		PIK3R1	PECAM1	CCND1	MSH6	CCNB1
			1	1	2		PIK3R1	CCNB1		15	1	1		PIK3R1	SRC	CCND1	MSH6	CCNB1
			1	1	2		PIK3R1	CCNB1		15	1	1		PIK3R1	SRC	CTNNB1	PCNA	CCNB1
			interaction	direct ctrl	indirect ctrl		source	sink		max flow	max of flow	path flow		path
			1	1	2		PRKCD	CCNB1		15	1	1		PRKCD	CDKN1A	CCNB1
			1	1	2		PRKCD	CCNB1		15	1	1		PRKCD	CHEK1	CCNB1
			1	1	2		PRKCD	CCNB1		15	1	1		PRKCD	ERBB2	CCNB1
			1	1	2		PRKCD	CCNB1		15	1	1		PRKCD	MAPK1	CCNB1
			1	1	2		PRKCD	CCNB1		15	1	1		PRKCD	RB1	CCNB1
			1	1	2		PRKCD	CCNB1		15	1	1		PRKCD	YWHAZ	CCNB1
			1	1	2		PRKCD	CCNB1		15	1	1		PRKCD	AKT1	FOXO3	CCNB1
			1	1	2		PRKCD	CCNB1		15	1	1		PRKCD	BCL2L1	BCL2L11	CCNB1
			1	1	2		PRKCD	CCNB1		15	1	1		PRKCD	CCND1	FOXM1	CCNB1
			1	1	2		PRKCD	CCNB1		15	1	1		PRKCD	CTNNB1	BCL2L11	CCNB1
			1	1	2		PRKCD	CCNB1		15	1	1		PRKCD	MAP2K1	PCNA	CCNB1
			1	1	2		PRKCD	CCNB1		15	1	1		PRKCD	PARP1	PCNA	CCNB1
			1	1	2		PRKCD	CCNB1		15	1	1		PRKCD	BAD	CCND1	MSH6	CCNB1
			1	1	2		PRKCD	CCNB1		15	1	1		PRKCD	EGFR	CAV1	PIK3CA	CCNB1
			1	1	2		PRKCD	CCNB1		15	1	1		PRKCD	MAP2K1	CCND1	MSH6	CCNB1
			interaction	direct ctrl	indirect ctrl		source	sink		max flow	max of flow	path flow		path
			1	1	2		RAF1	CCNB1		15	1	1		RAF1	MAPK1	CCNB1
			1	1	2		RAF1	CCNB1		15	1	1		RAF1	RB1	CCNB1
			1	1	2		RAF1	CCNB1		15	1	1		RAF1	YWHAZ	CCNB1
			1	1	2		RAF1	CCNB1		15	1	1		RAF1	AKT1	ERBB2	CCNB1
			1	1	2		RAF1	CCNB1		15	1	1		RAF1	AKT1	FOXO3	CCNB1
			1	1	2		RAF1	CCNB1		15	1	1		RAF1	CCND1	CDKN1A	CCNB1
			1	1	2		RAF1	CCNB1		15	1	1		RAF1	CTNNB1	BCL2L11	CCNB1
			1	1	2		RAF1	CCNB1		15	1	1		RAF1	LCK	PIK3CA	CCNB1
			1	1	2		RAF1	CCNB1		15	1	1		RAF1	MAP2K1	PCNA	CCNB1
			1	1	2		RAF1	CCNB1		15	1	1		RAF1	MAPK8	BCL2L11	CCNB1
			1	1	2		RAF1	CCNB1		15	1	1		RAF1	PARP1	PCNA	CCNB1
			1	1	2		RAF1	CCNB1		15	1	1		RAF1	CDH1	CTNNB1	FOXM1	CCNB1
			1	1	2		RAF1	CCNB1		15	1	1		RAF1	MAP2K1	CCND1	MSH6	CCNB1
			1	1	2		RAF1	CCNB1		15	1	1		RAF1	NFKB1	CDKN1A	CHEK1	CCNB1
			1	1	2		RAF1	CCNB1		15	1	1		RAF1	SRC	CCND1	MSH6	CCNB1
			interaction	direct ctrl	indirect ctrl		source	sink		max flow	max of flow	path flow		path
			1	1	2		RB1	CCNB1		15	1	1		RB1	CCNB1
			1	1	2		RB1	CCNB1		15	1	1		RB1	BCL2L11	CCNB1
			1	1	2		RB1	CCNB1		15	1	1		RB1	CDKN1A	CCNB1
			1	1	2		RB1	CCNB1		15	1	1		RB1	FOXM1	CCNB1
			1	1	2		RB1	CCNB1		15	1	1		RB1	MAPK1	CCNB1
			1	1	2		RB1	CCNB1		15	1	1		RB1	PCNA	CCNB1
			1	1	2		RB1	CCNB1		15	1	1		RB1	AR	ERBB2	CCNB1
			1	1	2		RB1	CCNB1		15	1	1		RB1	AR	PCNA	CCNB1
			1	1	2		RB1	CCNB1		15	1	1		RB1	BID	CHEK1	CCNB1
			1	1	2		RB1	CCNB1		15	1	1		RB1	CASP7	FOXO3	CCNB1
			1	1	2		RB1	CCNB1		15	1	1		RB1	CCND1	MSH6	CCNB1
			1	1	2		RB1	CCNB1		15	1	1		RB1	LCK	PIK3CA	CCNB1
			1	1	2		RB1	CCNB1		15	1	1		RB1	MAPK8	BCL2L11	CCNB1
			1	1	2		RB1	CCNB1		15	1	1		RB1	MAPK14	YWHAZ	CCNB1
			1	1	2		RB1	CCNB1		15	1	1		RB1	FOXM1	CCND1	MSH6	CCNB1
			interaction	direct ctrl	indirect ctrl		source	sink		max flow	max of flow	path flow		path
			1	1	2		SMAD4	CCNB1		15	1	1		SMAD4	CDKN1A	CCNB1
			1	1	2		SMAD4	CCNB1		15	1	1		SMAD4	CHEK1	CCNB1
			1	1	2		SMAD4	CCNB1		15	1	1		SMAD4	ERBB2	CCNB1
			1	1	2		SMAD4	CCNB1		15	1	1		SMAD4	AKT1	FOXO3	CCNB1
			1	1	2		SMAD4	CCNB1		15	1	1		SMAD4	AKT1	MAPK1	CCNB1
			1	1	2		SMAD4	CCNB1		15	1	1		SMAD4	AR	PCNA	CCNB1
			1	1	2		SMAD4	CCNB1		15	1	1		SMAD4	CDKN1B	RB1	CCNB1
			1	1	2		SMAD4	CCNB1		15	1	1		SMAD4	CHEK1	BCL2L11	CCNB1
			1	1	2		SMAD4	CCNB1		15	1	1		SMAD4	CTNNB1	BCL2L11	CCNB1
			1	1	2		SMAD4	CCNB1		15	1	1		SMAD4	CTNNB1	FOXM1	CCNB1
			1	1	2		SMAD4	CCNB1		15	1	1		SMAD4	MET	PIK3CA	CCNB1
			1	1	2		SMAD4	CCNB1		15	1	1		SMAD4	MTOR	YWHAZ	CCNB1
			1	1	2		SMAD4	CCNB1		15	1	1		SMAD4	EGFR	AR	PCNA	CCNB1
			1	1	2		SMAD4	CCNB1		15	1	1		SMAD4	SNAI2	CCND1	MSH6	CCNB1
			1	1	2		SMAD4	CCNB1		15	1	1		SMAD4	YAP1	CCND1	MSH6	CCNB1
			interaction	direct ctrl	indirect ctrl		source	sink		max flow	max of flow	path flow		path
			1	1	2		SRC	CCNB1		15	1	1		SRC	MAPK1	CCNB1
			1	1	2		SRC	CCNB1		15	1	1		SRC	AKT1	ERBB2	CCNB1
			1	1	2		SRC	CCNB1		15	1	1		SRC	BCL2L1	BCL2L11	CCNB1
			1	1	2		SRC	CCNB1		15	1	1		SRC	BID	CHEK1	CCNB1
			1	1	2		SRC	CCNB1		15	1	1		SRC	CASP7	CDKN1A	CCNB1
			1	1	2		SRC	CCNB1		15	1	1		SRC	CAV1	PIK3CA	CCNB1
			1	1	2		SRC	CCNB1		15	1	1		SRC	CCND1	FOXM1	CCNB1
			1	1	2		SRC	CCNB1		15	1	1		SRC	CTNNB1	BCL2L11	CCNB1
			1	1	2		SRC	CCNB1		15	1	1		SRC	EGFR	RB1	CCNB1
			1	1	2		SRC	CCNB1		15	1	1		SRC	MAPK8	YWHAZ	CCNB1
			1	1	2		SRC	CCNB1		15	1	1		SRC	NFKB1	FOXO3	CCNB1
			1	1	2		SRC	CCNB1		15	1	1		SRC	CAV1	CCND1	MSH6	CCNB1
			1	1	2		SRC	CCNB1		15	1	1		SRC	CDH1	CTNNB1	PCNA	CCNB1
			1	1	2		SRC	CCNB1		15	1	1		SRC	LCK	AR	PCNA	CCNB1
			1	1	2		SRC	CCNB1		15	1	1		SRC	MET	CCND1	MSH6	CCNB1
			interaction	direct ctrl	indirect ctrl		source	sink		max flow	max of flow	path flow		path
			1	1	2		YWHAZ	CCNB1		15	2	1		YWHAZ	CCNB1
			1	1	2		YWHAZ	CCNB1		15	2	1		YWHAZ	CTNNB1	BCL2L11	CCNB1
			1	1	2		YWHAZ	CCNB1		15	2	1		YWHAZ	FASN	CDKN1A	CCNB1
			1	1	2		YWHAZ	CCNB1		15	2	1		YWHAZ	FASN	ERBB2	CCNB1
			1	1	2		YWHAZ	CCNB1		15	2	2		YWHAZ	GAPDH	PCNA	CCNB1
			1	1	2		YWHAZ	CCNB1		15	2	1		YWHAZ	MAPK8	BCL2L11	CCNB1
			1	1	2		YWHAZ	CCNB1		15	2	1		YWHAZ	PRKCD	CHEK1	CCNB1
			1	1	2		YWHAZ	CCNB1		15	2	1		YWHAZ	PRKCD	MAPK1	CCNB1
			1	1	2		YWHAZ	CCNB1		15	2	1		YWHAZ	RAF1	RB1	CCNB1
			1	1	2		YWHAZ	CCNB1		15	2	1		YWHAZ	YWHAB	FOXO3	CCNB1
			1	1	2		YWHAZ	CCNB1		15	2	1		YWHAZ	BAD	CCND1	FOXM1	CCNB1
			1	1	2		YWHAZ	CCNB1		15	2	1		YWHAZ	MAPK8	PIK3R1	PIK3CA	CCNB1
			1	1	2		YWHAZ	CCNB1		15	2	1		YWHAZ	RAF1	CCND1	MSH6	CCNB1
			1	1	2		YWHAZ	CCNB1		15	2	1		YWHAZ	YWHAB	CCND1	MSH6	CCNB1
			interaction	direct ctrl	indirect ctrl		source	sink		max flow	max of flow	path flow		path
			1	1	1		AKT1	CCNB1		13.5	2	1		AKT1	ERBB2	CCNB1
			1	1	1		AKT1	CCNB1		13.5	2	1		AKT1	FOXO3	CCNB1
			1	1	1		AKT1	CCNB1		13.5	2	0.5		AKT1	MAPK1	CCNB1
			1	1	1		AKT1	CCNB1		13.5	2	0.5		AKT1	BID	CHEK1	CCNB1
			1	1	1		AKT1	CCNB1		13.5	2	0.5		AKT1	CASP7	CDKN1A	CCNB1
			1	1	1		AKT1	CCNB1		13.5	2	0.5		AKT1	CCND1	CDKN1A	CCNB1
			1	1	1		AKT1	CCNB1		13.5	2	1		AKT1	CDKN1B	RB1	CCNB1
			1	1	1		AKT1	CCNB1		13.5	2	1		AKT1	CTNNB1	BCL2L11	CCNB1
			1	1	1		AKT1	CCNB1		13.5	2	0.5		AKT1	EGFR	BCL2L11	CCNB1
			1	1	1		AKT1	CCNB1		13.5	2	1		AKT1	FASN	MSH6	CCNB1
			1	1	1		AKT1	CCNB1		13.5	2	2		AKT1	GAPDH	PCNA	CCNB1
			1	1	1		AKT1	CCNB1		13.5	2	0.5		AKT1	MAPK8	BCL2L11	CCNB1
			1	1	1		AKT1	CCNB1		13.5	2	0.5		AKT1	MAPK8	YWHAZ	CCNB1
			1	1	1		AKT1	CCNB1		13.5	2	0.5		AKT1	MAPK14	YWHAZ	CCNB1
			1	1	1		AKT1	CCNB1		13.5	2	0.5		AKT1	MET	PIK3CA	CCNB1
			1	1	1		AKT1	CCNB1		13.5	2	0.5		AKT1	BAD	CCND1	FOXM1	CCNB1
			1	1	1		AKT1	CCNB1		13.5	2	0.5		AKT1	CDH1	CTNNB1	FOXM1	CCNB1
			1	1	1		AKT1	CCNB1		13.5	2	0.5		AKT1	EGFR	CCND1	MSH6	CCNB1
			1	1	1		AKT1	CCNB1		13.5	2	0.5		AKT1	EIF4EBP1	CCND1	MSH6	CCNB1
			interaction	direct ctrl	indirect ctrl		source	sink		max flow	max of flow	path flow		path
			1	1	1		AR	CCNB1		13.5	2	1		AR	CDKN1A	CCNB1
			1	1	1		AR	CCNB1		13.5	2	1		AR	ERBB2	CCNB1
			1	1	1		AR	CCNB1		13.5	2	0.5		AR	MAPK1	CCNB1
			1	1	1		AR	CCNB1		13.5	2	2		AR	PCNA	CCNB1
			1	1	1		AR	CCNB1		13.5	2	1		AR	RB1	CCNB1
			1	1	1		AR	CCNB1		13.5	2	1		AR	AKT1	FOXO3	CCNB1
			1	1	1		AR	CCNB1		13.5	2	1		AR	BCL2L1	BCL2L11	CCNB1
			1	1	1		AR	CCNB1		13.5	2	0.5		AR	CAV1	PIK3CA	CCNB1
			1	1	1		AR	CCNB1		13.5	2	1		AR	CCND1	FOXM1	CCNB1
			1	1	1		AR	CCNB1		13.5	2	1		AR	CTNNB1	BCL2L11	CCNB1
			1	1	1		AR	CCNB1		13.5	2	1		AR	GAPDH	YWHAZ	CCNB1
			1	1	1		AR	CCNB1		13.5	2	0.5		AR	MET	CHEK1	CCNB1
			1	1	1		AR	CCNB1		13.5	2	1		AR	BRCA2	CCND1	MSH6	CCNB1
			1	1	1		AR	CCNB1		13.5	2	0.5		AR	CAV1	CCND1	MSH6	CCNB1
			1	1	1		AR	CCNB1		13.5	2	0.5		AR	CDKN1B	CCND1	MSH6	CCNB1
			interaction	direct ctrl	indirect ctrl		source	sink		max flow	max of flow	path flow		path
			1	1	1		CAV1	CCNB1		13.5	2	0.5		CAV1	CDKN1A	CCNB1
			1	1	1		CAV1	CCNB1		13.5	2	0.5		CAV1	MAPK1	CCNB1
			1	1	1		CAV1	CCNB1		13.5	2	0.5		CAV1	PIK3CA	CCNB1
			1	1	1		CAV1	CCNB1		13.5	2	0.5		CAV1	BAK1	BCL2L11	CCNB1
			1	1	1		CAV1	CCNB1		13.5	2	0.5		CAV1	BID	CHEK1	CCNB1
			1	1	1		CAV1	CCNB1		13.5	2	0.5		CAV1	CCND1	CDKN1A	CCNB1
			1	1	1		CAV1	CCNB1		13.5	2	1		CAV1	CDH1	ERBB2	CCNB1
			1	1	1		CAV1	CCNB1		13.5	2	1		CAV1	CTNNB1	BCL2L11	CCNB1
			1	1	1		CAV1	CCNB1		13.5	2	0.5		CAV1	EGFR	BCL2L11	CCNB1
			1	1	1		CAV1	CCNB1		13.5	2	0.5		CAV1	EGFR	RB1	CCNB1
			1	1	1		CAV1	CCNB1		13.5	2	2		CAV1	FASN	MSH6	CCNB1
			1	1	1		CAV1	CCNB1		13.5	2	2		CAV1	GAPDH	PCNA	CCNB1
			1	1	1		CAV1	CCNB1		13.5	2	0.5		CAV1	MAPK1	FOXO3	CCNB1
			1	1	1		CAV1	CCNB1		13.5	2	0.5		CAV1	MAPK14	RB1	CCNB1
			1	1	1		CAV1	CCNB1		13.5	2	0.5		CAV1	MAPK14	YWHAZ	CCNB1
			1	1	1		CAV1	CCNB1		13.5	2	0.5		CAV1	PIK3CA	FOXM1	CCNB1
			1	1	1		CAV1	CCNB1		13.5	2	0.5		CAV1	PIK3CA	FOXO3	CCNB1
			1	1	1		CAV1	CCNB1		13.5	2	0.5		CAV1	BID	YWHAB	YWHAZ	CCNB1
			1	1	1		CAV1	CCNB1		13.5	2	0.5		CAV1	CDH1	CTNNB1	FOXM1	CCNB1
			interaction	direct ctrl	indirect ctrl		source	sink		max flow	max of flow	path flow		path
			1	1	1		CCND1	CCNB1		13.5	2	1		CCND1	CDKN1A	CCNB1
			1	1	1		CCND1	CCNB1		13.5	2	1		CCND1	ERBB2	CCNB1
			1	1	1		CCND1	CCNB1		13.5	2	1		CCND1	FOXM1	CCNB1
			1	1	1		CCND1	CCNB1		13.5	2	2		CCND1	MSH6	CCNB1
			1	1	1		CCND1	CCNB1		13.5	2	1		CCND1	PCNA	CCNB1
			1	1	1		CCND1	CCNB1		13.5	2	1		CCND1	RB1	CCNB1
			1	1	1		CCND1	CCNB1		13.5	2	0.5		CCND1	AR	MAPK1	CCNB1
			1	1	1		CCND1	CCNB1		13.5	2	0.5		CCND1	AR	PCNA	CCNB1
			1	1	1		CCND1	CCNB1		13.5	2	0.5		CCND1	EGFR	BCL2L11	CCNB1
			1	1	1		CCND1	CCNB1		13.5	2	1		CCND1	FASN	YWHAZ	CCNB1
			1	1	1		CCND1	CCNB1		13.5	2	0.5		CCND1	MAP2K1	PCNA	CCNB1
			1	1	1		CCND1	CCNB1		13.5	2	1		CCND1	CDKN1B	AKT1	FOXO3	CCNB1
			1	1	1		CCND1	CCNB1		13.5	2	0.5		CCND1	EGFR	BCL2L1	BCL2L11	CCNB1
			1	1	1		CCND1	CCNB1		13.5	2	0.5		CCND1	FASN	CAV1	PIK3CA	CCNB1
			1	1	1		CCND1	CCNB1		13.5	2	0.5		CCND1	FASN	CDKN1A	CHEK1	CCNB1
			1	1	1		CCND1	CCNB1		13.5	2	0.5		CCND1	PDCD4	RPS6KA1	BCL2L11	CCNB1
			1	1	1		CCND1	CCNB1		13.5	2	0.5		CCND1	PDCD4	RPS6KA1	CHEK1	BCL2L11	CCNB1
			interaction	direct ctrl	indirect ctrl		source	sink		max flow	max of flow	path flow		path
			1	1	1		CTNNB1	CCNB1		13.5	1	1		CTNNB1	BCL2L11	CCNB1
			1	1	1		CTNNB1	CCNB1		13.5	1	1		CTNNB1	CDKN1A	CCNB1
			1	1	1		CTNNB1	CCNB1		13.5	1	1		CTNNB1	FOXM1	CCNB1
			1	1	1		CTNNB1	CCNB1		13.5	1	1		CTNNB1	FOXO3	CCNB1
			1	1	1		CTNNB1	CCNB1		13.5	1	1		CTNNB1	PCNA	CCNB1
			1	1	1		CTNNB1	CCNB1		13.5	1	1		CTNNB1	AKT1	ERBB2	CCNB1
			1	1	1		CTNNB1	CCNB1		13.5	1	0.5		CTNNB1	AR	MAPK1	CCNB1
			1	1	1		CTNNB1	CCNB1		13.5	1	0.5		CTNNB1	AR	PCNA	CCNB1
			1	1	1		CTNNB1	CCNB1		13.5	1	1		CTNNB1	BCL2L1	BCL2L11	CCNB1
			1	1	1		CTNNB1	CCNB1		13.5	1	0.5		CTNNB1	CAV1	PIK3CA	CCNB1
			1	1	1		CTNNB1	CCNB1		13.5	1	1		CTNNB1	CCND1	MSH6	CCNB1
			1	1	1		CTNNB1	CCNB1		13.5	1	1		CTNNB1	CDKN1B	RB1	CCNB1
			1	1	1		CTNNB1	CCNB1		13.5	1	0.5		CTNNB1	MET	CHEK1	CCNB1
			1	1	1		CTNNB1	CCNB1		13.5	1	0.5		CTNNB1	PARP1	PCNA	CCNB1
			1	1	1		CTNNB1	CCNB1		13.5	1	0.5		CTNNB1	RAF1	YWHAZ	CCNB1
			1	1	1		CTNNB1	CCNB1		13.5	1	0.5		CTNNB1	CAV1	CCND1	MSH6	CCNB1
			1	1	1		CTNNB1	CCNB1		13.5	1	0.5		CTNNB1	CDH1	MTOR	YWHAZ	CCNB1
			1	1	1		CTNNB1	CCNB1		13.5	1	0.5		CTNNB1	EGFR	CCND1	MSH6	CCNB1
			interaction	direct ctrl	indirect ctrl		source	sink		max flow	max of flow	path flow		path
			1	1	1		EGFR	CCNB1		13.5	1.5	0.5		EGFR	BCL2L11	CCNB1
			1	1	1		EGFR	CCNB1		13.5	1.5	1		EGFR	ERBB2	CCNB1
			1	1	1		EGFR	CCNB1		13.5	1.5	0.5		EGFR	MAPK1	CCNB1
			1	1	1		EGFR	CCNB1		13.5	1.5	1		EGFR	RB1	CCNB1
			1	1	1		EGFR	CCNB1		13.5	1.5	1		EGFR	AKT1	FOXO3	CCNB1
			1	1	1		EGFR	CCNB1		13.5	1.5	1		EGFR	AR	CDKN1A	CCNB1
			1	1	1		EGFR	CCNB1		13.5	1.5	0.5		EGFR	BCL2L1	BCL2L11	CCNB1
			1	1	1		EGFR	CCNB1		13.5	1.5	0.5		EGFR	BECN1	BCL2L11	CCNB1
			1	1	1		EGFR	CCNB1		13.5	1.5	0.5		EGFR	CAV1	PIK3CA	CCNB1
			1	1	1		EGFR	CCNB1		13.5	1.5	1		EGFR	CCND1	FOXM1	CCNB1
			1	1	1		EGFR	CCNB1		13.5	1.5	0.5		EGFR	CTNNB1	BCL2L11	CCNB1
			1	1	1		EGFR	CCNB1		13.5	1.5	0.5		EGFR	CTNNB1	PCNA	CCNB1
			1	1	1		EGFR	CCNB1		13.5	1.5	0.5		EGFR	FASN	MSH6	CCNB1
			1	1	1		EGFR	CCNB1		13.5	1.5	1.5		EGFR	GAPDH	PCNA	CCNB1
			1	1	1		EGFR	CCNB1		13.5	1.5	0.5		EGFR	GAPDH	YWHAZ	CCNB1
			1	1	1		EGFR	CCNB1		13.5	1.5	0.5		EGFR	MAPK8	YWHAZ	CCNB1
			1	1	1		EGFR	CCNB1		13.5	1.5	0.5		EGFR	MET	CHEK1	CCNB1
			1	1	1		EGFR	CCNB1		13.5	1.5	0.5		EGFR	CAV1	CCND1	MSH6	CCNB1
			1	1	1		EGFR	CCNB1		13.5	1.5	0.5		EGFR	CDKN1B	CCND1	MSH6	CCNB1
			1	1	1		EGFR	CCNB1		13.5	1.5	0.5		EGFR	ERBB3	CCND1	MSH6	CCNB1
			interaction	direct ctrl	indirect ctrl		source	sink		max flow	max of flow	path flow		path
			1	1	1		ERBB2	CCNB1		13.5	1	1		ERBB2	CCNB1
			1	1	1		ERBB2	CCNB1		13.5	1	1		ERBB2	CDKN1A	CCNB1
			1	1	1		ERBB2	CCNB1		13.5	1	0.5		ERBB2	MAPK1	CCNB1
			1	1	1		ERBB2	CCNB1		13.5	1	1		ERBB2	RB1	CCNB1
			1	1	1		ERBB2	CCNB1		13.5	1	1		ERBB2	AKT1	FOXO3	CCNB1
			1	1	1		ERBB2	CCNB1		13.5	1	1		ERBB2	AR	PCNA	CCNB1
			1	1	1		ERBB2	CCNB1		13.5	1	0.5		ERBB2	BCL2L1	BCL2L11	CCNB1
			1	1	1		ERBB2	CCNB1		13.5	1	0.5		ERBB2	BID	CHEK1	CCNB1
			1	1	1		ERBB2	CCNB1		13.5	1	1		ERBB2	CCND1	FOXM1	CCNB1
			1	1	1		ERBB2	CCNB1		13.5	1	1		ERBB2	CTNNB1	BCL2L11	CCNB1
			1	1	1		ERBB2	CCNB1		13.5	1	0.5		ERBB2	EGFR	BCL2L11	CCNB1
			1	1	1		ERBB2	CCNB1		13.5	1	0.5		ERBB2	FASN	MSH6	CCNB1
			1	1	1		ERBB2	CCNB1		13.5	1	1		ERBB2	GAPDH	PCNA	CCNB1
			1	1	1		ERBB2	CCNB1		13.5	1	1		ERBB2	GAPDH	YWHAZ	CCNB1
			1	1	1		ERBB2	CCNB1		13.5	1	0.5		ERBB2	MET	PIK3CA	CCNB1
			1	1	1		ERBB2	CCNB1		13.5	1	0.5		ERBB2	CDKN1B	CCND1	MSH6	CCNB1
			1	1	1		ERBB2	CCNB1		13.5	1	0.5		ERBB2	EGFR	CCND1	MSH6	CCNB1
			1	1	1		ERBB2	CCNB1		13.5	1	0.5		ERBB2	EIF4EBP1	CCND1	MSH6	CCNB1
			interaction	direct ctrl	indirect ctrl		source	sink		max flow	max of flow	path flow		path
			1	1	1		FOXM1	CCNB1		13.5	1	1		FOXM1	CCNB1
			1	1	1		FOXM1	CCNB1		13.5	1	1		FOXM1	CDKN1A	CCNB1
			1	1	1		FOXM1	CCNB1		13.5	1	1		FOXM1	FOXO3	CCNB1
			1	1	1		FOXM1	CCNB1		13.5	1	1		FOXM1	RB1	CCNB1
			1	1	1		FOXM1	CCNB1		13.5	1	0.5		FOXM1	CAV1	MAPK1	CCNB1
			1	1	1		FOXM1	CCNB1		13.5	1	0.5		FOXM1	CAV1	PIK3CA	CCNB1
			1	1	1		FOXM1	CCNB1		13.5	1	1		FOXM1	CCND1	ERBB2	CCNB1
			1	1	1		FOXM1	CCNB1		13.5	1	1		FOXM1	CTNNB1	BCL2L11	CCNB1
			1	1	1		FOXM1	CCNB1		13.5	1	1		FOXM1	FOXO3	BCL2L11	CCNB1
			1	1	1		FOXM1	CCNB1		13.5	1	1		FOXM1	MAPK8	YWHAZ	CCNB1
			1	1	1		FOXM1	CCNB1		13.5	1	1		FOXM1	RB1	PCNA	CCNB1
			1	1	1		FOXM1	CCNB1		13.5	1	1		FOXM1	CDH1	CTNNB1	PCNA	CCNB1
			1	1	1		FOXM1	CCNB1		13.5	1	1		FOXM1	CDKN1B	CCND1	MSH6	CCNB1
			1	1	1		FOXM1	CCNB1		13.5	1	0.5		FOXM1	PECAM1	CCND1	MSH6	CCNB1
			1	1	1		FOXM1	CCNB1		13.5	1	0.5		FOXM1	SNAI2	CCND1	MSH6	CCNB1
			1	1	1		FOXM1	CCNB1		13.5	1	0.5		FOXM1	PECAM1	AKT1	BID	CHEK1	CCNB1
			interaction	direct ctrl	indirect ctrl		source	sink		max flow	max of flow	path flow		path
			1	1	1		FOXO3	CCNB1		13.5	1	1		FOXO3	CCNB1
			1	1	1		FOXO3	CCNB1		13.5	1	1		FOXO3	BCL2L11	CCNB1
			1	1	1		FOXO3	CCNB1		13.5	1	1		FOXO3	CDKN1A	CCNB1
			1	1	1		FOXO3	CCNB1		13.5	1	1		FOXO3	FOXM1	CCNB1
			1	1	1		FOXO3	CCNB1		13.5	1	0.5		FOXO3	MAPK1	CCNB1
[truncated: 2,021 more rows]

## Sheet: molecules
0.5	1	4
			AKT1	AKT1																		AKT1												AKT1
			AR														AR																													AR
			BAD																																							BAD
			BAK1																																											BAK1
			BCL2L1																				BCL2L1									BCL2L1
			BCL2L11									BCL2L11											BCL2L11									BCL2L11
			BECN1																																										BECN1
			BID				BID																													BID
			BRCA2																											BRCA2
			CASP7					CASP7																													CASP7
			CAV1													CAV1								CAV1																						CAV1	CAV1
			CCNB1	CCNB1													CCNB1															CCNB1															CCNB1
			CCND1						CCND1																CCND1																	CCND1
			CDH1													CDH1															CDH1
			CDKN1A					CDKN1A									CDKN1A																				CDKN1A										CDKN1A
			CDKN1B								CDKN1B
			CHEK1				CHEK1																					CHEK1								CHEK1
			CTNNB1									CTNNB1
			DVL3
			EGFR
			EIF4EBP1
			ERBB2	ERBB2														ERBB2																ERBB2
			ERBB3
			FASN										FASN
			FOXM1						FOXM1																FOXM1																	FOXM1
			FOXO3		FOXO3																	FOXO3													FOXO3
			GAPDH											GAPDH												GAPDH
			LCK																								LCK
			MAP2K1
			MAPK1			MAPK1													MAPK1														MAPK1															MAPK1
			MAPK8																																			MAPK8
			MAPK14
			MET												MET													MET																	MET
			MSH6							MSH6																				MSH6														MSH6
			MTOR
			NFKB1
			PARP1																																				PARP1
			PCNA											PCNA						PCNA																			PCNA
			PDCD4
			PECAM1
			PIK3CA												PIK3CA												PIK3CA																		PIK3CA				PIK3CA
			PIK3R1
			PRKCD																										PRKCD
			RAF1																																					RAF1
			RB1								RB1										RB1																				RB1
			RICTOR
			RPS6
			RPS6KA1
			RPTOR
			SETD2
			SMAD4
			SNAI2
			SRC
			SRSF1
			STMN1
			YAP1
			YBX1
			YWHAB
			YWHAE
			YWHAZ										YWHAZ													YWHAZ												YWHAZ
0.5	1	2
			AKT1	AKT1																	AKT1																												AKT1
			AR													AR																														AR
			BAD
			BAK1																												BAK1
			BCL2L1																			BCL2L1
			BCL2L11								BCL2L11											BCL2L11									BCL2L11																BCL2L11
			BECN1
			BID				BID																									BID
			BRCA2																								BRCA2
			CASP7					CASP7
			CAV1																				CAV1					CAV1
			CCNB1	CCNB1												CCNB1												CCNB1												CCNB1
			CCND1						CCND1															CCND1									CCND1							CCND1
			CDH1																																				CDH1
			CDKN1A					CDKN1A								CDKN1A												CDKN1A												CDKN1A
			CDKN1B							CDKN1B																																							CDKN1B
			CHEK1				CHEK1																			CHEK1						CHEK1
			CTNNB1								CTNNB1																							CTNNB1
			DVL3
			EGFR																																EGFR												EGFR
			EIF4EBP1
			ERBB2	ERBB2													ERBB2																ERBB2								ERBB2
			ERBB3
			FASN									FASN																								FASN												FASN
			FOXM1						FOXM1															FOXM1										FOXM1								FOXM1
			FOXO3		FOXO3																FOXO3																		FOXO3										FOXO3
			GAPDH										GAPDH												GAPDH												GAPDH
			LCK
			MAP2K1
			MAPK1			MAPK1												MAPK1											MAPK1																	MAPK1
			MAPK8											MAPK8
			MAPK14																																			MAPK14
			MET												MET											MET
			MSH6									MSH6															MSH6									MSH6							MSH6
			MTOR
			NFKB1
			PARP1
			PCNA										PCNA						PCNA																		PCNA							PCNA
			PDCD4
			PECAM1
			PIK3CA												PIK3CA								PIK3CA							PIK3CA
			PIK3R1
			PRKCD
			RAF1
			RB1							RB1										RB1															RB1										RB1
			RICTOR
			RPS6
			RPS6KA1
			RPTOR
			SETD2
			SMAD4
			SNAI2
			SRC
			SRSF1
			STMN1
			YAP1
			YBX1
			YWHAB
			YWHAE
			YWHAZ											YWHAZ											YWHAZ													YWHAZ										YWHAZ
0.5	1	1
			AKT1	AKT1																			AKT1
			AR															AR
			BAD													BAD
			BAK1																														BAK1
			BCL2L1																					BCL2L1
			BCL2L11								BCL2L11													BCL2L11									BCL2L11
			BECN1
			BID				BID																											BID
			BRCA2																										BRCA2
			CASP7					CASP7																																					CASP7
			CAV1																						CAV1					CAV1
			CCNB1	CCNB1														CCNB1												CCNB1																CCNB1
			CCND1						CCND1																	CCND1									CCND1											CCND1
			CDH1														CDH1																			CDH1
			CDKN1A					CDKN1A										CDKN1A												CDKN1A																CDKN1A
			CDKN1B							CDKN1B
			CHEK1				CHEK1																					CHEK1						CHEK1
			CTNNB1								CTNNB1																										CTNNB1
			DVL3
			EGFR																																				EGFR
			EIF4EBP1
			ERBB2	ERBB2															ERBB2																	ERBB2											ERBB2
			ERBB3
			FASN									FASN																												FASN
			FOXM1													FOXM1										FOXM1												FOXM1										FOXM1
			FOXO3		FOXO3																		FOXO3																			FOXO3
			GAPDH										GAPDH														GAPDH														GAPDH
			LCK
			MAP2K1
			MAPK1			MAPK1														MAPK1											MAPK1
			MAPK8											MAPK8
			MAPK14																																								MAPK14
			MET												MET													MET
			MSH6									MSH6																	MSH6											MSH6									MSH6
			MTOR
			NFKB1
			PARP1
			PCNA										PCNA								PCNA																				PCNA
			PDCD4
			PECAM1
			PIK3CA												PIK3CA										PIK3CA							PIK3CA
			PIK3R1
			PRKCD
			RAF1
			RB1							RB1												RB1																	RB1
			RICTOR
			RPS6
			RPS6KA1
			RPTOR
			SETD2
			SMAD4
			SNAI2
			SRC
			SRSF1
			STMN1
			YAP1
			YBX1
			YWHAB
			YWHAE
			YWHAZ											YWHAZ													YWHAZ																YWHAZ
1	1	4
			AKT1	AKT1																				AKT1
			AR																AR
			BAD
			BAK1																																		BAK1
			BCL2L1																						BCL2L1
			BCL2L11									BCL2L11													BCL2L11												BCL2L11
			BECN1
			BID				BID																															BID
			BRCA2																													BRCA2
			CASP7					CASP7																																								CASP7
			CAV1															CAV1								CAV1								CAV1
			CCNB1	CCNB1															CCNB1															CCNB1															CCNB1
			CCND1						CCND1																		CCND1												CCND1
			CDH1															CDH1																															CDH1
			CDKN1A					CDKN1A											CDKN1A															CDKN1A
			CDKN1B								CDKN1B																						CDKN1B
			CHEK1				CHEK1																								CHEK1							CHEK1
			CTNNB1									CTNNB1																CTNNB1														CTNNB1
			DVL3
			EGFR										EGFR																														EGFR
			EIF4EBP1
			ERBB2	ERBB2																ERBB2																			ERBB2										ERBB2
			ERBB3
			FASN											FASN																														FASN
			FOXM1						FOXM1																		FOXM1													FOXM1
			FOXO3		FOXO3																			FOXO3																								FOXO3
			GAPDH												GAPDH														GAPDH																GAPDH
			LCK																											LCK
			MAP2K1
			MAPK1			MAPK1															MAPK1														MAPK1
			MAPK8													MAPK8
			MAPK14																																												MAPK14
			MET														MET														MET
			MSH6							MSH6																						MSH6												MSH6
			MTOR
			NFKB1
			PARP1
			PCNA												PCNA							PCNA																			PCNA
			PDCD4
			PECAM1
			PIK3CA														PIK3CA													PIK3CA						PIK3CA
			PIK3R1
			PRKCD
			RAF1
			RB1								RB1												RB1																								RB1
			RICTOR
			RPS6
			RPS6KA1
			RPTOR
			SETD2
			SMAD4
			SNAI2
			SRC
			SRSF1
			STMN1
			YAP1
			YBX1
			YWHAB
			YWHAE
			YWHAZ													YWHAZ													YWHAZ																	YWHAZ
1	1	2
			AKT1	AKT1																			AKT1
			AR															AR
			BAD														BAD
			BAK1																																BAK1
			BCL2L1																					BCL2L1
			BCL2L11								BCL2L11													BCL2L11											BCL2L11														BCL2L11
			BECN1
			BID				BID																													BID
			BRCA2																											BRCA2
			CASP7					CASP7																																				CASP7
			CAV1																						CAV1							CAV1														CAV1
			CCNB1	CCNB1														CCNB1														CCNB1													CCNB1
			CCND1						CCND1																	CCND1											CCND1
			CDH1																																										CDH1
			CDKN1A					CDKN1A										CDKN1A														CDKN1A														CDKN1A
			CDKN1B							CDKN1B																					CDKN1B																	CDKN1B
			CHEK1				CHEK1																						CHEK1							CHEK1
			CTNNB1								CTNNB1																CTNNB1											CTNNB1											CTNNB1
			DVL3
			EGFR									EGFR																											EGFR
			EIF4EBP1
			ERBB2	ERBB2															ERBB2																		ERBB2								ERBB2
			ERBB3
			FASN										FASN																											FASN
			FOXM1						FOXM1																	FOXM1																	FOXM1
			FOXO3		FOXO3																		FOXO3																					FOXO3
			GAPDH											GAPDH														GAPDH													GAPDH
			LCK
			MAP2K1
			MAPK1			MAPK1														MAPK1													MAPK1														MAPK1
			MAPK8												MAPK8
			MAPK14																																							MAPK14
			MET													MET													MET
			MSH6										MSH6																	MSH6										MSH6
			MTOR
			NFKB1
			PARP1
			PCNA											PCNA							PCNA																				PCNA
			PDCD4
			PECAM1
			PIK3CA													PIK3CA									PIK3CA									PIK3CA
			PIK3R1
			PRKCD
			RAF1
			RB1							RB1												RB1																	RB1									RB1
			RICTOR
			RPS6
			RPS6KA1
			RPTOR
			SETD2
			SMAD4
			SNAI2
			SRC
			SRSF1
			STMN1
			YAP1
			YBX1
			YWHAB
			YWHAE
			YWHAZ												YWHAZ													YWHAZ														YWHAZ
1	1	1
			AKT1	AKT1																								AKT1
			AR																				AR
			BAD																BAD
			BAK1																																						BAK1
			BCL2L1																										BCL2L1
			BCL2L11								BCL2L11																		BCL2L11												BCL2L11
			BECN1
			BID				BID																																			BID
			BRCA2																																BRCA2
			CASP7					CASP7
			CAV1																											CAV1								CAV1
			CCNB1	CCNB1																			CCNB1															CCNB1
			CCND1						CCND1																						CCND1												CCND1
			CDH1																	CDH1																								CDH1
			CDKN1A					CDKN1A															CDKN1A															CDKN1A
			CDKN1B							CDKN1B																											CDKN1B
			CHEK1				CHEK1																											CHEK1								CHEK1
			CTNNB1								CTNNB1																					CTNNB1													CTNNB1
			DVL3
			EGFR									EGFR																																		EGFR
			EIF4EBP1																			EIF4EBP1
			ERBB2	ERBB2																				ERBB2																				ERBB2
			ERBB3
			FASN										FASN																																			FASN
			FOXM1																FOXM1												FOXM1
			FOXO3		FOXO3																							FOXO3
			GAPDH											GAPDH																			GAPDH																GAPDH
			LCK
			MAP2K1
			MAPK1			MAPK1																			MAPK1														MAPK1
			MAPK8												MAPK8
			MAPK14														MAPK14
			MET															MET																MET
			MSH6										MSH6																						MSH6													MSH6
			MTOR
			NFKB1
			PARP1
			PCNA											PCNA												PCNA																							PCNA
			PDCD4
			PECAM1
			PIK3CA															PIK3CA												PIK3CA										PIK3CA
			PIK3R1
			PRKCD
			RAF1
			RB1							RB1																	RB1																				RB1
			RICTOR
			RPS6
			RPS6KA1
			RPTOR
			SETD2
			SMAD4
			SNAI2
			SRC
			SRSF1
			STMN1
			YAP1
			YBX1
			YWHAB
			YWHAE
			YWHAZ													YWHAZ																	YWHAZ
0.5	2	4
			AKT1	AKT1																			AKT1													AKT1
			AR															AR																															AR
			BAD																																								BAD
			BAK1																																									BAK1
			BCL2L1																					BCL2L1										BCL2L1
			BCL2L11								BCL2L11													BCL2L11										BCL2L11
			BECN1																																											BECN1
			BID				BID																														BID
			BRCA2																														BRCA2
			CASP7					CASP7																														CASP7
			CAV1														CAV1								CAV1																								CAV1
			CCNB1	CCNB1														CCNB1																CCNB1
			CCND1						CCND1																	CCND1																	CCND1
			CDH1														CDH1
			CDKN1A					CDKN1A										CDKN1A																				CDKN1A
			CDKN1B							CDKN1B																	CDKN1B
			CHEK1				CHEK1																							CHEK1							CHEK1
			CTNNB1								CTNNB1
			DVL3
			EGFR
			EIF4EBP1
			ERBB2	ERBB2															ERBB2																	ERBB2
			ERBB3
			FASN										FASN
			FOXM1						FOXM1																	FOXM1																	FOXM1
			FOXO3		FOXO3																		FOXO3																					FOXO3
			GAPDH												GAPDH													GAPDH
			LCK																										LCK
			MAP2K1
			MAPK1			MAPK1														MAPK1															MAPK1
			MAPK8																																				MAPK8
			MAPK14
			MET													MET														MET																		MET
			MSH6										MSH6																				MSH6												MSH6
			MTOR																																												MTOR
			NFKB1
			PARP1																																					PARP1
			PCNA									PCNA									PCNA																			PCNA
			PDCD4
			PECAM1
			PIK3CA													PIK3CA									PIK3CA																							PIK3CA
			PIK3R1
			PRKCD																												PRKCD
			RAF1																																						RAF1
			RB1							RB1												RB1																				RB1
			RICTOR
			RPS6
			RPS6KA1
			RPTOR
			SETD2
			SMAD4
			SNAI2
			SRC
			SRSF1
			STMN1
			YAP1
			YBX1
			YWHAB
			YWHAE
			YWHAZ											YWHAZ														YWHAZ											YWHAZ
0.5	2	2
			AKT1	AKT1																				AKT1																								AKT1
			AR																AR
			BAD															BAD
			BAK1																																	BAK1
			BCL2L1																						BCL2L1
			BCL2L11								BCL2L11														BCL2L11											BCL2L11
			BECN1
			BID				BID																														BID
			BRCA2																													BRCA2
			CASP7					CASP7
			CAV1																							CAV1							CAV1
			CCNB1	CCNB1															CCNB1														CCNB1
			CCND1						CCND1																		CCND1											CCND1
			CDH1																																				CDH1
			CDKN1A					CDKN1A											CDKN1A														CDKN1A
			CDKN1B							CDKN1B																		CDKN1B
			CHEK1				CHEK1																							CHEK1							CHEK1
			CTNNB1								CTNNB1																													CTNNB1
			DVL3
			EGFR																																						EGFR
			EIF4EBP1
			ERBB2	ERBB2																ERBB2																			ERBB2
			ERBB3
			FASN										FASN																														FASN
			FOXM1									FOXM1															FOXM1													FOXM1
			FOXO3		FOXO3																			FOXO3																					FOXO3
			GAPDH												GAPDH														GAPDH															GAPDH
			LCK																																													LCK
			MAP2K1
			MAPK1			MAPK1															MAPK1													MAPK1
			MAPK8													MAPK8																																	MAPK8
			MAPK14																																											MAPK14
			MET														MET													MET
			MSH6										MSH6																			MSH6											MSH6
			MTOR
			NFKB1
			PARP1
			PCNA												PCNA							PCNA																						PCNA
			PDCD4
			PECAM1
			PIK3CA														PIK3CA									PIK3CA									PIK3CA
			PIK3R1
			PRKCD																												PRKCD
			RAF1
			RB1							RB1													RB1																			RB1
			RICTOR
			RPS6
			RPS6KA1
			RPTOR
			SETD2
			SMAD4
			SNAI2
			SRC																																														SRC
			SRSF1
			STMN1
			YAP1
			YBX1
			YWHAB
			YWHAE
			YWHAZ											YWHAZ															YWHAZ																		YWHAZ
0.5	2	1
			AKT1	AKT1																							AKT1																		AKT1
			AR																			AR																				AR
			BAD																	BAD
			BAK1
			BCL2L1																									BCL2L1
			BCL2L11									BCL2L11																BCL2L11															BCL2L11
			BECN1
			BID				BID
			BRCA2																																BRCA2
			CASP7					CASP7
			CAV1																										CAV1																				CAV1
			CCNB1	CCNB1																		CCNB1														CCNB1
			CCND1						CCND1																					CCND1						CCND1
			CDH1																		CDH1
			CDKN1A					CDKN1A														CDKN1A														CDKN1A
			CDKN1B							CDKN1B																					CDKN1B															CDKN1B
			CHEK1				CHEK1																										CHEK1														CHEK1
			CTNNB1									CTNNB1
			DVL3
			EGFR											EGFR																													EGFR
			EIF4EBP1
			ERBB2	ERBB2																			ERBB2														ERBB2
			ERBB3
			FASN												FASN																													FASN
			FOXM1										FOXM1																	FOXM1								FOXM1
			FOXO3		FOXO3																						FOXO3																		FOXO3
			GAPDH														GAPDH															GAPDH
			LCK
			MAP2K1
			MAPK1			MAPK1																		MAPK1																		MAPK1
			MAPK8															MAPK8
			MAPK14
			MET																MET														MET
			MSH6												MSH6																				MSH6				MSH6
			MTOR
			NFKB1
			PARP1
			PCNA														PCNA								PCNA															PCNA
			PDCD4
			PECAM1
			PIK3CA																PIK3CA										PIK3CA																				PIK3CA
			PIK3R1
			PRKCD																															PRKCD
			RAF1
			RB1								RB1															RB1															RB1
			RICTOR
			RPS6
			RPS6KA1
			RPTOR
			SETD2
			SMAD4
			SNAI2
			SRC
			SRSF1
			STMN1
			YAP1
			YBX1
			YWHAB
			YWHAE
			YWHAZ													YWHAZ																YWHAZ												YWHAZ
1	2	1
			AKT1	AKT1																					AKT1
			AR																	AR
			BAD															BAD
			BAK1																																BAK1
			BCL2L1																							BCL2L1
			BCL2L11									BCL2L11														BCL2L11									BCL2L11
			BECN1
			BID				BID																													BID
			BRCA2																												BRCA2
			CASP7					CASP7
			CAV1																								CAV1					CAV1
			CCNB1	CCNB1																CCNB1												CCNB1
			CCND1						CCND1																			CCND1									CCND1
			CDH1																CDH1																			CDH1
			CDKN1A					CDKN1A												CDKN1A												CDKN1A
			CDKN1B							CDKN1B
			CHEK1				CHEK1																							CHEK1						CHEK1
			CTNNB1									CTNNB1																											CTNNB1
			DVL3
			EGFR										EGFR																												EGFR
			EIF4EBP1
			ERBB2	ERBB2																	ERBB2																	ERBB2
			ERBB3
			FASN											FASN																												FASN
			FOXM1															FOXM1										FOXM1																			FOXM1
			FOXO3		FOXO3																				FOXO3																				FOXO3
			GAPDH												GAPDH														GAPDH															GAPDH
			LCK
			MAP2K1
			MAPK1			MAPK1																MAPK1											MAPK1
			MAPK8													MAPK8
			MAPK14																																											MAPK14
			MET														MET													MET
			MSH6											MSH6																	MSH6												MSH6
			MTOR
			NFKB1
			PARP1
			PCNA												PCNA								PCNA																					PCNA
			PDCD4
			PECAM1
			PIK3CA														PIK3CA										PIK3CA							PIK3CA
			PIK3R1
			PRKCD
			RAF1
			RB1								RB1													RB1																	RB1
			RICTOR
			RPS6
			RPS6KA1
			RPTOR
			SETD2
			SMAD4
			SNAI2
			SRC
			SRSF1
			STMN1
			YAP1
			YBX1
			YWHAB
			YWHAE
			YWHAZ													YWHAZ													YWHAZ																	YWHAZ
[truncated: 23 more columns]

## Sheet: molecules_number
0.5	1	4
			AKT1	16
			AR	12
			BAD	4
			BAK1	2
			BCL2L1	11
			BCL2L11	22
			BECN1	2
			BID	9
			BRCA2	1
			CASP7	5
			CAV1	20
			CCNB1	22
			CCND1	22
			CDH1	12
			CDKN1A	22
			CDKN1B	10
			CHEK1	22
			CTNNB1	13
			DVL3	0
			EGFR	10
			EIF4EBP1	1
			ERBB2	22
			ERBB3	2
			FASN	7
			FOXM1	22
			FOXO3	22
			GAPDH	4
			LCK	6
			MAP2K1	6
			MAPK1	22
			MAPK8	8
			MAPK14	4
			MET	15
			MSH6	22
			MTOR	5
			NFKB1	3
			PARP1	5
			PCNA	22
			PDCD4	0
			PECAM1	0
			PIK3CA	22
			PIK3R1	9
			PRKCD	6
			RAF1	3
			RB1	22
			RICTOR	1
			RPS6	0
			RPS6KA1	0
			RPTOR	0
			SETD2	0
			SMAD4	2
			SNAI2	0
			SRC	2
			SRSF1	0
			STMN1	0
			YAP1	1
			YBX1	3
			YWHAB	2
			YWHAE	0
			YWHAZ	22
0.5	1	2
			AKT1	17
			AR	14
			BAD	4
			BAK1	1
			BCL2L1	9
			BCL2L11	25
			BECN1	1
			BID	7
			BRCA2	2
			CASP7	4
			CAV1	15
			CCNB1	25
			CCND1	25
			CDH1	8
			CDKN1A	25
			CDKN1B	14
			CHEK1	25
			CTNNB1	14
			DVL3	0
			EGFR	14
			EIF4EBP1	4
			ERBB2	25
			ERBB3	2
			FASN	9
			FOXM1	25
			FOXO3	25
			GAPDH	7
			LCK	2
			MAP2K1	8
			MAPK1	25
			MAPK8	9
			MAPK14	3
			MET	11
			MSH6	25
			MTOR	5
			NFKB1	3
			PARP1	4
			PCNA	25
			PDCD4	1
			PECAM1	1
			PIK3CA	25
			PIK3R1	3
			PRKCD	3
			RAF1	3
			RB1	25
			RICTOR	1
			RPS6	0
			RPS6KA1	2
			RPTOR	2
			SETD2	0
			SMAD4	2
			SNAI2	2
			SRC	1
			SRSF1	0
			STMN1	0
			YAP1	2
			YBX1	2
			YWHAB	1
			YWHAE	1
			YWHAZ	25
0.5	1	1
			AKT1	20
			AR	13
			BAD	6
			BAK1	1
			BCL2L1	11
			BCL2L11	24
			BECN1	0
			BID	9
			BRCA2	1
			CASP7	4
			CAV1	14
			CCNB1	24
			CCND1	24
			CDH1	9
			CDKN1A	24
			CDKN1B	15
			CHEK1	24
			CTNNB1	16
			DVL3	0
			EGFR	14
			EIF4EBP1	4
			ERBB2	24
			ERBB3	2
			FASN	12
			FOXM1	24
			FOXO3	24
			GAPDH	7
			LCK	3
			MAP2K1	8
			MAPK1	24
			MAPK8	11
			MAPK14	7
			MET	10
			MSH6	24
			MTOR	5
			NFKB1	4
			PARP1	6
			PCNA	24
			PDCD4	1
			PECAM1	4
			PIK3CA	24
			PIK3R1	2
			PRKCD	5
			RAF1	5
			RB1	24
			RICTOR	1
			RPS6	0
			RPS6KA1	0
			RPTOR	2
			SETD2	0
			SMAD4	2
			SNAI2	0
			SRC	3
			SRSF1	0
			STMN1	0
			YAP1	2
			YBX1	2
			YWHAB	5
			YWHAE	2
			YWHAZ	24
1	1	4
			AKT1	17
			AR	12
			BAD	5
			BAK1	1
			BCL2L1	12
			BCL2L11	23
			BECN1	1
			BID	10
			BRCA2	2
			CASP7	4
			CAV1	19
			CCNB1	23
			CCND1	23
			CDH1	12
			CDKN1A	23
			CDKN1B	12
			CHEK1	23
			CTNNB1	16
			DVL3	0
			EGFR	16
			EIF4EBP1	2
			ERBB2	23
			ERBB3	2
			FASN	10
			FOXM1	23
			FOXO3	23
			GAPDH	9
			LCK	3
			MAP2K1	9
			MAPK1	23
			MAPK8	10
			MAPK14	4
			MET	12
			MSH6	23
			MTOR	5
			NFKB1	4
			PARP1	6
			PCNA	23
			PDCD4	0
			PECAM1	1
			PIK3CA	23
			PIK3R1	5
			PRKCD	8
			RAF1	4
			RB1	23
			RICTOR	0
			RPS6	0
			RPS6KA1	1
			RPTOR	1
			SETD2	0
			SMAD4	2
			SNAI2	0
			SRC	2
			SRSF1	1
			STMN1	0
			YAP1	1
			YBX1	2
			YWHAB	3
			YWHAE	2
			YWHAZ	23
1	1	2
			AKT1	17
			AR	15
			BAD	6
			BAK1	1
			BCL2L1	12
			BCL2L11	25
			BECN1	0
			BID	8
			BRCA2	2
			CASP7	4
			CAV1	15
			CCNB1	25
			CCND1	25
			CDH1	9
			CDKN1A	25
			CDKN1B	16
			CHEK1	25
			CTNNB1	19
			DVL3	0
			EGFR	18
			EIF4EBP1	3
			ERBB2	25
			ERBB3	4
			FASN	11
			FOXM1	25
			FOXO3	25
			GAPDH	8
			LCK	3
			MAP2K1	10
			MAPK1	25
			MAPK8	11
			MAPK14	5
			MET	10
			MSH6	25
			MTOR	7
			NFKB1	5
			PARP1	6
			PCNA	25
			PDCD4	0
			PECAM1	2
			PIK3CA	25
			PIK3R1	5
			PRKCD	4
			RAF1	4
			RB1	25
			RICTOR	2
			RPS6	0
			RPS6KA1	0
			RPTOR	1
			SETD2	0
			SMAD4	2
			SNAI2	1
			SRC	5
			SRSF1	1
			STMN1	0
			YAP1	2
			YBX1	2
			YWHAB	3
			YWHAE	0
			YWHAZ	25
1	1	1
			AKT1	19
			AR	20
			BAD	5
			BAK1	2
			BCL2L1	13
			BCL2L11	25
			BECN1	1
			BID	8
			BRCA2	3
			CASP7	3
			CAV1	15
			CCNB1	25
			CCND1	25
			CDH1	11
			CDKN1A	25
			CDKN1B	16
			CHEK1	25
			CTNNB1	19
			DVL3	0
			EGFR	18
			EIF4EBP1	5
			ERBB2	25
			ERBB3	3
			FASN	16
			FOXM1	25
			FOXO3	25
			GAPDH	9
			LCK	6
			MAP2K1	9
			MAPK1	25
			MAPK8	14
			MAPK14	8
			MET	10
			MSH6	25
			MTOR	6
			NFKB1	5
			PARP1	9
			PCNA	25
			PDCD4	1
			PECAM1	6
			PIK3CA	25
			PIK3R1	3
			PRKCD	6
			RAF1	7
			RB1	25
			RICTOR	1
			RPS6	0
			RPS6KA1	1
			RPTOR	1
			SETD2	0
			SMAD4	2
			SNAI2	4
			SRC	6
			SRSF1	1
			STMN1	0
			YAP1	1
			YBX1	2
			YWHAB	5
			YWHAE	1
			YWHAZ	25
0.5	2	4
			AKT1	17
			AR	13
			BAD	5
			BAK1	2
			BCL2L1	11
			BCL2L11	25
			BECN1	2
			BID	9
			BRCA2	1
			CASP7	6
			CAV1	19
			CCNB1	25
			CCND1	25
			CDH1	11
			CDKN1A	25
			CDKN1B	16
			CHEK1	25
			CTNNB1	16
			DVL3	0
			EGFR	12
			EIF4EBP1	2
			ERBB2	25
			ERBB3	2
			FASN	10
			FOXM1	25
			FOXO3	25
			GAPDH	7
			LCK	6
			MAP2K1	7
			MAPK1	25
			MAPK8	11
			MAPK14	6
			MET	17
			MSH6	25
			MTOR	7
			NFKB1	5
			PARP1	4
			PCNA	25
			PDCD4	2
			PECAM1	1
			PIK3CA	25
			PIK3R1	9
			PRKCD	4
			RAF1	4
			RB1	25
			RICTOR	0
			RPS6	0
			RPS6KA1	2
			RPTOR	1
			SETD2	0
			SMAD4	3
			SNAI2	2
			SRC	2
			SRSF1	0
			STMN1	0
			YAP1	2
			YBX1	6
			YWHAB	3
			YWHAE	0
			YWHAZ	25
0.5	2	2
			AKT1	20
			AR	11
			BAD	5
			BAK1	1
			BCL2L1	11
			BCL2L11	24
			BECN1	0
			BID	9
			BRCA2	1
			CASP7	4
			CAV1	13
			CCNB1	24
			CCND1	24
			CDH1	8
			CDKN1A	24
			CDKN1B	14
			CHEK1	24
			CTNNB1	14
			DVL3	1
			EGFR	13
			EIF4EBP1	3
			ERBB2	24
			ERBB3	1
			FASN	11
			FOXM1	24
			FOXO3	24
			GAPDH	6
			LCK	5
			MAP2K1	8
			MAPK1	24
			MAPK8	16
			MAPK14	7
			MET	10
			MSH6	24
			MTOR	7
			NFKB1	5
			PARP1	3
			PCNA	24
			PDCD4	1
			PECAM1	2
			PIK3CA	24
			PIK3R1	2
			PRKCD	4
			RAF1	3
			RB1	24
			RICTOR	0
			RPS6	0
			RPS6KA1	0
			RPTOR	1
			SETD2	0
			SMAD4	2
			SNAI2	1
			SRC	4
			SRSF1	0
			STMN1	0
			YAP1	3
			YBX1	3
			YWHAB	3
			YWHAE	0
			YWHAZ	24
0.5	2	1
			AKT1	19
			AR	11
			BAD	5
			BAK1	0
			BCL2L1	12
			BCL2L11	22
			BECN1	0
			BID	10
			BRCA2	2
			CASP7	8
			CAV1	12
			CCNB1	22
			CCND1	22
			CDH1	9
			CDKN1A	22
			CDKN1B	13
			CHEK1	22
			CTNNB1	16
			DVL3	1
			EGFR	13
			EIF4EBP1	2
			ERBB2	22
			ERBB3	2
			FASN	10
			FOXM1	22
			FOXO3	22
			GAPDH	6
			LCK	5
			MAP2K1	7
			MAPK1	22
			MAPK8	16
			MAPK14	8
			MET	10
			MSH6	22
			MTOR	7
			NFKB1	4
			PARP1	6
			PCNA	22
			PDCD4	1
			PECAM1	2
			PIK3CA	22
			PIK3R1	2
			PRKCD	5
			RAF1	5
			RB1	22
			RICTOR	1
			RPS6	0
			RPS6KA1	0
			RPTOR	3
			SETD2	0
			SMAD4	2
			SNAI2	2
			SRC	5
			SRSF1	0
			STMN1	0
			YAP1	3
			YBX1	3
			YWHAB	4
			YWHAE	0
			YWHAZ	22
1	2	1
			AKT1	16
			AR	15
			BAD	6
			BAK1	2
			BCL2L1	10
			BCL2L11	21
			BECN1	1
			BID	9
			BRCA2	1
			CASP7	5
			CAV1	11
			CCNB1	21
			CCND1	21
			CDH1	7
			CDKN1A	21
			CDKN1B	12
			CHEK1	21
			CTNNB1	15
			DVL3	0
			EGFR	13
			EIF4EBP1	2
			ERBB2	21
			ERBB3	1
			FASN	16
			FOXM1	21
			FOXO3	21
			GAPDH	7
			LCK	5
			MAP2K1	6
			MAPK1	21
			MAPK8	12
			MAPK14	6
			MET	11
			MSH6	21
			MTOR	4
			NFKB1	2
			PARP1	6
			PCNA	21
			PDCD4	1
			PECAM1	1
			PIK3CA	21
			PIK3R1	1
			PRKCD	3
			RAF1	6
			RB1	21
			RICTOR	0
			RPS6	0
			RPS6KA1	0
			RPTOR	1
			SETD2	0
			SMAD4	2
			SNAI2	0
			SRC	4
			SRSF1	0
			STMN1	0
			YAP1	2
			YBX1	2
			YWHAB	4
			YWHAE	2
			YWHAZ	21

## Sheet: sources
interaction	direct ctrl	indirect ctrl		max flow		AKT1	AR	BAD	BAK1	BCL2L1	BCL2L11	BECN1	BID	BRCA2	CASP7	CAV1	CCNB1	CCND1	CDH1	CDKN1A	CDKN1B	CHEK1	CTNNB1	DVL3	EGFR	EIF4EBP1	ERBB2	ERBB3	FASN	FOXM1	FOXO3	GAPDH	LCK	MAP2K1	MAPK1	MAPK8	MAPK14	MET	MSH6	MTOR	NFKB1	PARP1	PCNA	PDCD4	PECAM1	PIK3CA	PIK3R1	PRKCD	RAF1
0.5	1	4		15		AKT1
0.5	1	4		15			AR
0.5	1	4		15						BCL2L1
0.5	1	4		15												CAV1
0.5	1	4		15															CDH1
0.5	1	4		15																CDKN1A
0.5	1	4		15																			CTNNB1
0.5	1	4		15																					EGFR
0.5	1	4		15																							ERBB2
0.5	1	4		15																								ERBB3
0.5	1	4		15																											FOXO3
0.5	1	4		15																														MAP2K1
0.5	1	4		15																															MAPK1
0.5	1	4		15																																MAPK8
0.5	1	4		15																																	MAPK14
0.5	1	4		15																																		MET
0.5	1	4		15																																				MTOR
0.5	1	4		15																																										PIK3CA
0.5	1	4		15																																												PRKCD
0.5	1	4		15																																													RAF1
0.5	1	4		15
0.5	1	4		15
0.5	1	2		12		AKT1
0.5	1	2		12			AR
0.5	1	2		12												CAV1
0.5	1	2		12														CCND1
0.5	1	2		12															CDH1
0.5	1	2		12																CDKN1A
0.5	1	2		12																			CTNNB1
0.5	1	2		12																					EGFR
0.5	1	2		12																							ERBB2
0.5	1	2		12																								ERBB3
0.5	1	2		12																										FOXM1
0.5	1	2		12																											FOXO3
0.5	1	2		12																												GAPDH
0.5	1	2		12																														MAP2K1
0.5	1	2		12																															MAPK1
0.5	1	2		12																																MAPK8
0.5	1	2		12																																	MAPK14
0.5	1	2		12																																		MET
0.5	1	2		12																																				MTOR
0.5	1	2		12																																										PIK3CA
0.5	1	2		12																																												PRKCD
0.5	1	2		12																																													RAF1
0.5	1	2		12
0.5	1	2		12
0.5	1	2		12
0.5	1	1		10.5		AKT1
0.5	1	1		10.5			AR
0.5	1	1		10.5												CAV1
0.5	1	1		10.5														CCND1
0.5	1	1		10.5															CDH1
0.5	1	1		10.5																			CTNNB1
0.5	1	1		10.5																					EGFR
0.5	1	1		10.5																							ERBB2
0.5	1	1		10.5																										FOXM1
0.5	1	1		10.5																											FOXO3
0.5	1	1		10.5																												GAPDH
0.5	1	1		10.5																														MAP2K1
0.5	1	1		10.5																															MAPK1
0.5	1	1		10.5																																MAPK8
0.5	1	1		10.5																																	MAPK14
0.5	1	1		10.5																																		MET
0.5	1	1		10.5																																				MTOR
0.5	1	1		10.5																																										PIK3CA
0.5	1	1		10.5																																												PRKCD
0.5	1	1		10.5																																													RAF1
0.5	1	1		10.5
0.5	1	1		10.5
0.5	1	1		10.5
0.5	1	1		10.5
1	1	4		18		AKT1
1	1	4		18			AR
1	1	4		18												CAV1
1	1	4		18															CDH1
1	1	4		18																			CTNNB1
1	1	4		18																					EGFR
1	1	4		18																							ERBB2
1	1	4		18																								ERBB3
1	1	4		18																											FOXO3
1	1	4		18																												GAPDH
1	1	4		18																														MAP2K1
1	1	4		18																															MAPK1
1	1	4		18																																MAPK8
1	1	4		18																																	MAPK14
1	1	4		18																																		MET
1	1	4		18																																				MTOR
1	1	4		18																																						PARP1
1	1	4		18																																										PIK3CA
1	1	4		18																																												PRKCD
1	1	4		18																																													RAF1
1	1	4		18
1	1	4		18
1	1	4		18
1	1	2		15		AKT1
1	1	2		15			AR
1	1	2		15												CAV1
1	1	2		15															CDH1
1	1	2		15																			CTNNB1
1	1	2		15																					EGFR
1	1	2		15																							ERBB2
1	1	2		15																								ERBB3
1	1	2		15																											FOXO3
1	1	2		15																												GAPDH
1	1	2		15																														MAP2K1
1	1	2		15																															MAPK1
1	1	2		15																																MAPK8
1	1	2		15																																	MAPK14
1	1	2		15																																		MET
1	1	2		15																																				MTOR
1	1	2		15																																						PARP1
1	1	2		15																																										PIK3CA
1	1	2		15																																											PIK3R1
1	1	2		15																																												PRKCD
1	1	2		15																																													RAF1
1	1	2		15
1	1	2		15
1	1	2		15
1	1	2		15
1	1	1		13.5		AKT1
1	1	1		13.5			AR
1	1	1		13.5												CAV1
1	1	1		13.5														CCND1
1	1	1		13.5																			CTNNB1
1	1	1		13.5																					EGFR
1	1	1		13.5																							ERBB2
1	1	1		13.5																										FOXM1
1	1	1		13.5																											FOXO3
1	1	1		13.5																												GAPDH
1	1	1		13.5																													LCK
1	1	1		13.5																														MAP2K1
1	1	1		13.5																															MAPK1
1	1	1		13.5																																MAPK8
1	1	1		13.5																																		MET
1	1	1		13.5																																				MTOR
1	1	1		13.5																																						PARP1
1	1	1		13.5																																										PIK3CA
1	1	1		13.5																																											PIK3R1
1	1	1		13.5																																												PRKCD
1	1	1		13.5																																													RAF1
1	1	1		13.5
1	1	1		13.5
1	1	1		13.5
1	1	1		13.5
0.5	2	4		21		AKT1
0.5	2	4		21			AR
0.5	2	4		21						BCL2L1
0.5	2	4		21												CAV1
0.5	2	4		21														CCND1
0.5	2	4		21															CDH1
0.5	2	4		21																CDKN1A
0.5	2	4		21																			CTNNB1
0.5	2	4		21																					EGFR
0.5	2	4		21																							ERBB2
0.5	2	4		21																								ERBB3
0.5	2	4		21																										FOXM1
0.5	2	4		21																											FOXO3
0.5	2	4		21																														MAP2K1
0.5	2	4		21																															MAPK1
0.5	2	4		21																																MAPK8
0.5	2	4		21																																	MAPK14
0.5	2	4		21																																		MET
0.5	2	4		21																																				MTOR
0.5	2	4		21																																										PIK3CA
0.5	2	4		21																																												PRKCD
0.5	2	4		21																																													RAF1
0.5	2	4		21
0.5	2	4		21
0.5	2	4		21
0.5	2	2		18		AKT1
0.5	2	2		18			AR
0.5	2	2		18												CAV1
0.5	2	2		18														CCND1
0.5	2	2		18															CDH1
0.5	2	2		18																CDKN1A
0.5	2	2		18																			CTNNB1
0.5	2	2		18																					EGFR
0.5	2	2		18																							ERBB2
0.5	2	2		18																										FOXM1
0.5	2	2		18																											FOXO3
0.5	2	2		18																														MAP2K1
0.5	2	2		18																															MAPK1
0.5	2	2		18																																MAPK8
0.5	2	2		18																																	MAPK14
0.5	2	2		18																																		MET
0.5	2	2		18																																				MTOR
0.5	2	2		18																																										PIK3CA
0.5	2	2		18																																												PRKCD
0.5	2	2		18																																													RAF1
0.5	2	2		18
0.5	2	2		18
0.5	2	2		18
0.5	2	2		18
0.5	2	1		16.5		AKT1
0.5	2	1		16.5			AR
0.5	2	1		16.5														CCND1
0.5	2	1		16.5															CDH1
0.5	2	1		16.5																CDKN1A
0.5	2	1		16.5																			CTNNB1
0.5	2	1		16.5																					EGFR
0.5	2	1		16.5																							ERBB2
0.5	2	1		16.5																										FOXM1
0.5	2	1		16.5																											FOXO3
0.5	2	1		16.5																															MAPK1
0.5	2	1		16.5																																MAPK8
0.5	2	1		16.5																																	MAPK14
0.5	2	1		16.5																																		MET
0.5	2	1		16.5																																				MTOR
0.5	2	1		16.5																																										PIK3CA
0.5	2	1		16.5																																												PRKCD
0.5	2	1		16.5																																													RAF1
0.5	2	1		16.5
0.5	2	1		16.5
0.5	2	1		16.5
0.5	2	1		16.5
1	2	1		19.5		AKT1
1	2	1		19.5			AR
1	2	1		19.5												CAV1
1	2	1		19.5														CCND1
1	2	1		19.5																			CTNNB1
1	2	1		19.5																					EGFR
1	2	1		19.5																							ERBB2
1	2	1		19.5																										FOXM1
1	2	1		19.5																											FOXO3
1	2	1		19.5																												GAPDH
1	2	1		19.5																															MAPK1
1	2	1		19.5																																MAPK8
1	2	1		19.5																																	MAPK14
1	2	1		19.5																																		MET
1	2	1		19.5																																										PIK3CA
1	2	1		19.5																																												PRKCD
1	2	1		19.5																																													RAF1
1	2	1		19.5
1	2	1		19.5
1	2	1		19.5
1	2	1		19.5
						10	10	0	0	2	0	0	0	0	0	9	0	7	8	5	0	0	10	0	10	0	10	5	0	7	10	6	1	8	10	10	9	10	0	9	0	3	0	0	0	10	2	10	10
[truncated: 16 more columns]
