# Supplementary material for: Systems biology approach reveals a link between mTORC1 and G2/M DNA damage checkpoint recovery
Source: Nat Commun. 2018 Sep 28;9:3982. doi: 10.1038/s41467-018-05639-x (PMC6162282; doi:10.1038/s41467-018-05639-x)
Supplement: Supplementary file 8 — Supplementary Data 5 [file 41467_2018_5639_MOESM8_ESM.xlsx]

## Sheet: data
			interaction	direct ctrl	indirect ctrl		source	sink		max flow	max of flow	path flow		path
			0.5	1	4		MTOR	CCND1		34	2	2		MTOR	CCND1
			0.5	1	4		MTOR	CCND1		34	2	1		MTOR	AKT1	CCND1
			0.5	1	4		MTOR	CCND1		34	2	1		MTOR	AR	CCND1
			0.5	1	4		MTOR	CCND1		34	2	1		MTOR	EGFR	CCND1
			0.5	1	4		MTOR	CCND1		34	2	1		MTOR	EIF4EBP1	CCND1
			0.5	1	4		MTOR	CCND1		34	2	1		MTOR	FASN	CCND1
			0.5	1	4		MTOR	CCND1		34	2	2		MTOR	PARP1	CCND1
			0.5	1	4		MTOR	CCND1		34	2	2		MTOR	PECAM1	CCND1
			0.5	1	4		MTOR	CCND1		34	2	1		MTOR	PRKCD	CCND1
			0.5	1	4		MTOR	CCND1		34	2	1		MTOR	RICTOR	CCND1
			0.5	1	4		MTOR	CCND1		34	2	1		MTOR	SNAI2	CCND1
			0.5	1	4		MTOR	CCND1		34	2	1		MTOR	SRC	CCND1
			0.5	1	4		MTOR	CCND1		34	2	2		MTOR	YWHAB	CCND1
			0.5	1	4		MTOR	CCND1		34	2	1		MTOR	AR	AKT1	CCND1
			0.5	1	4		MTOR	CCND1		34	2	1		MTOR	BCL2L1	BAD	CCND1
			0.5	1	4		MTOR	CCND1		34	2	1		MTOR	BCL2L1	BCL2L11	CCND1
			0.5	1	4		MTOR	CCND1		34	2	1		MTOR	CDH1	CAV1	CCND1
			0.5	1	4		MTOR	CCND1		34	2	1		MTOR	CDH1	CDKN1B	CCND1
			0.5	1	4		MTOR	CCND1		34	2	1		MTOR	EGFR	BCL2L11	CCND1
			0.5	1	4		MTOR	CCND1		34	2	1		MTOR	FASN	CAV1	CCND1
			0.5	1	4		MTOR	CCND1		34	2	1		MTOR	MAPK8	CDKN1A	CCND1
			0.5	1	4		MTOR	CCND1		34	2	1		MTOR	NFKB1	FOXO3	CCND1
			0.5	1	4		MTOR	CCND1		34	2	1		MTOR	RPTOR	EIF4EBP1	CCND1
			0.5	1	4		MTOR	CCND1		34	2	1		MTOR	SNAI2	BRCA2	CCND1
			0.5	1	4		MTOR	CCND1		34	2	1		MTOR	SRC	CTNNB1	CCND1
			0.5	1	4		MTOR	CCND1		34	2	1		MTOR	YWHAZ	PRKCD	CCND1
			0.5	1	4		MTOR	CCND1		34	2	1		MTOR	YWHAZ	RAF1	CCND1
			0.5	1	4		MTOR	CCND1		34	2	1		MTOR	NFKB1	AKT1	ERBB2	CCND1
			0.5	1	4		MTOR	CCND1		34	2	1		MTOR	YWHAE	GAPDH	PCNA	CCND1
			0.5	1	4		MTOR	CCND1		34	2	1		MTOR	YWHAE	RPTOR	RICTOR	CCND1
			interaction	direct ctrl	indirect ctrl		source	sink		max flow	max of flow	path flow		path
			0.5	1	2		EGFR	CCND1		25	1	1		EGFR	CCND1
			0.5	1	2		EGFR	CCND1		25	1	1		EGFR	AKT1	CCND1
			0.5	1	2		EGFR	CCND1		25	1	1		EGFR	AR	CCND1
			0.5	1	2		EGFR	CCND1		25	1	1		EGFR	BCL2L11	CCND1
			0.5	1	2		EGFR	CCND1		25	1	1		EGFR	CAV1	CCND1
			0.5	1	2		EGFR	CCND1		25	1	1		EGFR	CDKN1B	CCND1
			0.5	1	2		EGFR	CCND1		25	1	1		EGFR	CTNNB1	CCND1
			0.5	1	2		EGFR	CCND1		25	1	1		EGFR	ERBB2	CCND1
			0.5	1	2		EGFR	CCND1		25	1	1		EGFR	ERBB3	CCND1
			0.5	1	2		EGFR	CCND1		25	1	1		EGFR	FASN	CCND1
			0.5	1	2		EGFR	CCND1		25	1	1		EGFR	MAPK1	CCND1
			0.5	1	2		EGFR	CCND1		25	1	1		EGFR	MET	CCND1
			0.5	1	2		EGFR	CCND1		25	1	1		EGFR	PARP1	CCND1
			0.5	1	2		EGFR	CCND1		25	1	1		EGFR	PRKCD	CCND1
			0.5	1	2		EGFR	CCND1		25	1	1		EGFR	RB1	CCND1
			0.5	1	2		EGFR	CCND1		25	1	1		EGFR	SNAI2	CCND1
			0.5	1	2		EGFR	CCND1		25	1	1		EGFR	SRC	CCND1
			0.5	1	2		EGFR	CCND1		25	1	1		EGFR	BCL2L1	BAD	CCND1
			0.5	1	2		EGFR	CCND1		25	1	1		EGFR	CDH1	EIF4EBP1	CCND1
			0.5	1	2		EGFR	CCND1		25	1	1		EGFR	GAPDH	CDKN1A	CCND1
			0.5	1	2		EGFR	CCND1		25	1	1		EGFR	MAPK8	MAP2K1	CCND1
			0.5	1	2		EGFR	CCND1		25	1	1		EGFR	MAPK14	MTOR	CCND1
			0.5	1	2		EGFR	CCND1		25	1	1		EGFR	PIK3R1	PECAM1	CCND1
			0.5	1	2		EGFR	CCND1		25	1	1		EGFR	BECN1	BCL2L1	RAF1	CCND1
			0.5	1	2		EGFR	CCND1		25	1	1		EGFR	SRSF1	AR	BRCA2	CCND1
			interaction	direct ctrl	indirect ctrl		source	sink		max flow	max of flow	path flow		path
			0.5	1	1		EGFR	CCND1		21.5	1	1		EGFR	CCND1
			0.5	1	1		EGFR	CCND1		21.5	1	0.5		EGFR	AKT1	CCND1
			0.5	1	1		EGFR	CCND1		21.5	1	1		EGFR	AR	CCND1
			0.5	1	1		EGFR	CCND1		21.5	1	0.5		EGFR	BCL2L11	CCND1
			0.5	1	1		EGFR	CCND1		21.5	1	0.5		EGFR	CAV1	CCND1
			0.5	1	1		EGFR	CCND1		21.5	1	0.5		EGFR	CDKN1B	CCND1
			0.5	1	1		EGFR	CCND1		21.5	1	1		EGFR	CTNNB1	CCND1
			0.5	1	1		EGFR	CCND1		21.5	1	1		EGFR	ERBB2	CCND1
			0.5	1	1		EGFR	CCND1		21.5	1	0.5		EGFR	ERBB3	CCND1
			0.5	1	1		EGFR	CCND1		21.5	1	0.5		EGFR	FASN	CCND1
			0.5	1	1		EGFR	CCND1		21.5	1	1		EGFR	MAPK1	CCND1
			0.5	1	1		EGFR	CCND1		21.5	1	0.5		EGFR	MET	CCND1
			0.5	1	1		EGFR	CCND1		21.5	1	0.5		EGFR	PARP1	CCND1
			0.5	1	1		EGFR	CCND1		21.5	1	0.5		EGFR	PRKCD	CCND1
			0.5	1	1		EGFR	CCND1		21.5	1	1		EGFR	RB1	CCND1
			0.5	1	1		EGFR	CCND1		21.5	1	0.5		EGFR	SNAI2	CCND1
			0.5	1	1		EGFR	CCND1		21.5	1	1		EGFR	SRC	CCND1
			0.5	1	1		EGFR	CCND1		21.5	1	0.5		EGFR	AKT1	BAD	CCND1
			0.5	1	1		EGFR	CCND1		21.5	1	0.5		EGFR	BCL2L1	BAD	CCND1
			0.5	1	1		EGFR	CCND1		21.5	1	0.5		EGFR	CAV1	CDKN1A	CCND1
			0.5	1	1		EGFR	CCND1		21.5	1	0.5		EGFR	CDH1	CDKN1B	CCND1
			0.5	1	1		EGFR	CCND1		21.5	1	0.5		EGFR	CDH1	EIF4EBP1	CCND1
			0.5	1	1		EGFR	CCND1		21.5	1	0.5		EGFR	ERBB3	MAP2K1	CCND1
			0.5	1	1		EGFR	CCND1		21.5	1	0.5		EGFR	GAPDH	CDKN1A	CCND1
			0.5	1	1		EGFR	CCND1		21.5	1	0.5		EGFR	GAPDH	PCNA	CCND1
			0.5	1	1		EGFR	CCND1		21.5	1	0.5		EGFR	MAPK8	MTOR	CCND1
			0.5	1	1		EGFR	CCND1		21.5	1	0.5		EGFR	MAPK14	RICTOR	CCND1
			0.5	1	1		EGFR	CCND1		21.5	1	0.5		EGFR	MAPK14	YWHAB	CCND1
			0.5	1	1		EGFR	CCND1		21.5	1	0.5		EGFR	MET	PIK3CA	CCND1
			0.5	1	1		EGFR	CCND1		21.5	1	0.5		EGFR	PARP1	BRCA2	CCND1
			0.5	1	1		EGFR	CCND1		21.5	1	0.5		EGFR	PIK3R1	PECAM1	CCND1
			0.5	1	1		EGFR	CCND1		21.5	1	0.5		EGFR	PRKCD	RAF1	CCND1
			0.5	1	1		EGFR	CCND1		21.5	1	0.5		EGFR	BECN1	ERBB2	FASN	CCND1
			0.5	1	1		EGFR	CCND1		21.5	1	0.5		EGFR	MAPK8	AKT1	FOXO3	CCND1
			0.5	1	1		EGFR	CCND1		21.5	1	0.5		EGFR	PIK3R1	AR	BRCA2	CCND1
			0.5	1	1		EGFR	CCND1		21.5	1	0.5		EGFR	SRSF1	AR	PCNA	CCND1
			interaction	direct ctrl	indirect ctrl		source	sink		max flow	max of flow	path flow		path
			1	1	4		MTOR	CCND1		35	2	2		MTOR	CCND1
			1	1	4		MTOR	CCND1		35	2	1		MTOR	AKT1	CCND1
			1	1	4		MTOR	CCND1		35	2	1		MTOR	AR	CCND1
			1	1	4		MTOR	CCND1		35	2	1		MTOR	EGFR	CCND1
			1	1	4		MTOR	CCND1		35	2	1		MTOR	EIF4EBP1	CCND1
			1	1	4		MTOR	CCND1		35	2	2		MTOR	FASN	CCND1
			1	1	4		MTOR	CCND1		35	2	2		MTOR	PARP1	CCND1
			1	1	4		MTOR	CCND1		35	2	2		MTOR	PECAM1	CCND1
			1	1	4		MTOR	CCND1		35	2	1		MTOR	PRKCD	CCND1
			1	1	4		MTOR	CCND1		35	2	1		MTOR	RICTOR	CCND1
			1	1	4		MTOR	CCND1		35	2	1		MTOR	SNAI2	CCND1
			1	1	4		MTOR	CCND1		35	2	1		MTOR	SRC	CCND1
			1	1	4		MTOR	CCND1		35	2	2		MTOR	YWHAB	CCND1
			1	1	4		MTOR	CCND1		35	2	1		MTOR	AR	AKT1	CCND1
			1	1	4		MTOR	CCND1		35	2	1		MTOR	BCL2L1	BAD	CCND1
			1	1	4		MTOR	CCND1		35	2	1		MTOR	BCL2L1	BCL2L11	CCND1
			1	1	4		MTOR	CCND1		35	2	2		MTOR	CDH1	CAV1	CCND1
			1	1	4		MTOR	CCND1		35	2	1		MTOR	EGFR	BCL2L11	CCND1
			1	1	4		MTOR	CCND1		35	2	1		MTOR	MAPK8	CDKN1A	CCND1
			1	1	4		MTOR	CCND1		35	2	1		MTOR	MAPK8	CDKN1B	CCND1
			1	1	4		MTOR	CCND1		35	2	1		MTOR	NFKB1	FOXO3	CCND1
			1	1	4		MTOR	CCND1		35	2	1		MTOR	RPTOR	EIF4EBP1	CCND1
			1	1	4		MTOR	CCND1		35	2	1		MTOR	SNAI2	BRCA2	CCND1
			1	1	4		MTOR	CCND1		35	2	1		MTOR	SRC	CTNNB1	CCND1
			1	1	4		MTOR	CCND1		35	2	1		MTOR	YWHAZ	PRKCD	CCND1
			1	1	4		MTOR	CCND1		35	2	1		MTOR	YWHAZ	RAF1	CCND1
			1	1	4		MTOR	CCND1		35	2	1		MTOR	NFKB1	AKT1	ERBB2	CCND1
			1	1	4		MTOR	CCND1		35	2	1		MTOR	YWHAE	GAPDH	PCNA	CCND1
			1	1	4		MTOR	CCND1		35	2	1		MTOR	YWHAE	RPTOR	RICTOR	CCND1
			interaction	direct ctrl	indirect ctrl		source	sink		max flow	max of flow	path flow		path
			1	1	2		AR	CCND1		29	1	1		AR	CCND1
			1	1	2		AR	CCND1		29	1	1		AR	AKT1	CCND1
			1	1	2		AR	CCND1		29	1	1		AR	BRCA2	CCND1
			1	1	2		AR	CCND1		29	1	1		AR	CAV1	CCND1
			1	1	2		AR	CCND1		29	1	1		AR	CDKN1A	CCND1
			1	1	2		AR	CCND1		29	1	1		AR	CDKN1B	CCND1
			1	1	2		AR	CCND1		29	1	1		AR	CTNNB1	CCND1
			1	1	2		AR	CCND1		29	1	1		AR	EGFR	CCND1
			1	1	2		AR	CCND1		29	1	1		AR	ERBB2	CCND1
			1	1	2		AR	CCND1		29	1	1		AR	MAPK1	CCND1
			1	1	2		AR	CCND1		29	1	1		AR	MET	CCND1
			1	1	2		AR	CCND1		29	1	1		AR	PARP1	CCND1
			1	1	2		AR	CCND1		29	1	1		AR	PCNA	CCND1
			1	1	2		AR	CCND1		29	1	1		AR	PRKCD	CCND1
			1	1	2		AR	CCND1		29	1	1		AR	RB1	CCND1
			1	1	2		AR	CCND1		29	1	1		AR	SNAI2	CCND1
			1	1	2		AR	CCND1		29	1	1		AR	SRC	CCND1
			1	1	2		AR	CCND1		29	1	1		AR	BCL2L1	BAD	CCND1
			1	1	2		AR	CCND1		29	1	1		AR	CDH1	EIF4EBP1	CCND1
			1	1	2		AR	CCND1		29	1	1		AR	LCK	MAP2K1	CCND1
			1	1	2		AR	CCND1		29	1	1		AR	LCK	PECAM1	CCND1
			1	1	2		AR	CCND1		29	1	1		AR	MET	ERBB3	CCND1
			1	1	2		AR	CCND1		29	1	1		AR	PARP1	FASN	CCND1
			1	1	2		AR	CCND1		29	1	1		AR	RB1	BCL2L11	CCND1
			1	1	2		AR	CCND1		29	1	1		AR	BRCA2	CDKN1A	FOXM1	CCND1
			1	1	2		AR	CCND1		29	1	1		AR	CDKN1B	AKT1	FASN	CCND1
			1	1	2		AR	CCND1		29	1	1		AR	GAPDH	AKT1	FOXO3	CCND1
			1	1	2		AR	CCND1		29	1	1		AR	GAPDH	AKT1	RAF1	CCND1
			1	1	2		AR	CCND1		29	1	1		AR	PCNA	CCNB1	MSH6	CCND1
			interaction	direct ctrl	indirect ctrl		source	sink		max flow	max of flow	path flow		path
			1	1	1		AR	CCND1		27.5	1	1		AR	CCND1
			1	1	1		AR	CCND1		27.5	1	0.5		AR	AKT1	CCND1
			1	1	1		AR	CCND1		27.5	1	1		AR	BRCA2	CCND1
			1	1	1		AR	CCND1		27.5	1	0.5		AR	CAV1	CCND1
			1	1	1		AR	CCND1		27.5	1	1		AR	CDKN1A	CCND1
			1	1	1		AR	CCND1		27.5	1	1		AR	CDKN1B	CCND1
			1	1	1		AR	CCND1		27.5	1	1		AR	CTNNB1	CCND1
			1	1	1		AR	CCND1		27.5	1	1		AR	EGFR	CCND1
			1	1	1		AR	CCND1		27.5	1	1		AR	ERBB2	CCND1
			1	1	1		AR	CCND1		27.5	1	1		AR	MAPK1	CCND1
			1	1	1		AR	CCND1		27.5	1	0.5		AR	MET	CCND1
			1	1	1		AR	CCND1		27.5	1	0.5		AR	PARP1	CCND1
			1	1	1		AR	CCND1		27.5	1	1		AR	PCNA	CCND1
			1	1	1		AR	CCND1		27.5	1	0.5		AR	PRKCD	CCND1
			1	1	1		AR	CCND1		27.5	1	1		AR	RB1	CCND1
			1	1	1		AR	CCND1		27.5	1	1		AR	SNAI2	CCND1
			1	1	1		AR	CCND1		27.5	1	1		AR	SRC	CCND1
			1	1	1		AR	CCND1		27.5	1	0.5		AR	AKT1	BAD	CCND1
			1	1	1		AR	CCND1		27.5	1	0.5		AR	BCL2L1	BAD	CCND1
			1	1	1		AR	CCND1		27.5	1	0.5		AR	BCL2L1	BCL2L11	CCND1
			1	1	1		AR	CCND1		27.5	1	0.5		AR	CAV1	FASN	CCND1
			1	1	1		AR	CCND1		27.5	1	0.5		AR	CDH1	EIF4EBP1	CCND1
			1	1	1		AR	CCND1		27.5	1	0.5		AR	CDH1	ERBB3	CCND1
			1	1	1		AR	CCND1		27.5	1	0.5		AR	LCK	MAP2K1	CCND1
			1	1	1		AR	CCND1		27.5	1	0.5		AR	LCK	PECAM1	CCND1
			1	1	1		AR	CCND1		27.5	1	0.5		AR	LCK	PIK3CA	CCND1
			1	1	1		AR	CCND1		27.5	1	0.5		AR	LCK	RAF1	CCND1
			1	1	1		AR	CCND1		27.5	1	1		AR	PARP1	FASN	CCND1
			1	1	1		AR	CCND1		27.5	1	1		AR	RB1	FOXM1	CCND1
			1	1	1		AR	CCND1		27.5	1	0.5		AR	CDKN1B	AKT1	FASN	CCND1
			1	1	1		AR	CCND1		27.5	1	0.5		AR	CDKN1B	AKT1	FOXO3	CCND1
			1	1	1		AR	CCND1		27.5	1	0.5		AR	GAPDH	AKT1	FOXO3	CCND1
			1	1	1		AR	CCND1		27.5	1	0.5		AR	GAPDH	YWHAE	YWHAB	CCND1
			1	1	1		AR	CCND1		27.5	1	0.5		AR	MET	CDH1	MTOR	CCND1
			1	1	1		AR	CCND1		27.5	1	0.5		AR	MET	CDH1	YAP1	CCND1
			1	1	1		AR	CCND1		27.5	1	0.5		AR	MET	CTNNB1	YAP1	CCND1
			1	1	1		AR	CCND1		27.5	1	1		AR	PCNA	CCNB1	MSH6	CCND1
			1	1	1		AR	CCND1		27.5	1	1		AR	BRCA2	CDKN1A	CCNB1	MSH6	CCND1
			1	1	1		AR	CCND1		27.5	1	0.5		AR	GAPDH	AKT1	MAPK14	RICTOR	CCND1
			interaction	direct ctrl	indirect ctrl		source	sink		max flow	max of flow	path flow		path
			0.5	2	4		EGFR	CCND1		48	2	2		EGFR	CCND1
			0.5	2	4		EGFR	CCND1		48	2	2		EGFR	AKT1	CCND1
			0.5	2	4		EGFR	CCND1		48	2	2		EGFR	AR	CCND1
			0.5	2	4		EGFR	CCND1		48	2	2		EGFR	BCL2L11	CCND1
			0.5	2	4		EGFR	CCND1		48	2	2		EGFR	CAV1	CCND1
			0.5	2	4		EGFR	CCND1		48	2	2		EGFR	CDKN1B	CCND1
			0.5	2	4		EGFR	CCND1		48	2	2		EGFR	CTNNB1	CCND1
			0.5	2	4		EGFR	CCND1		48	2	2		EGFR	ERBB2	CCND1
			0.5	2	4		EGFR	CCND1		48	2	2		EGFR	ERBB3	CCND1
			0.5	2	4		EGFR	CCND1		48	2	1		EGFR	FASN	CCND1
			0.5	2	4		EGFR	CCND1		48	2	2		EGFR	MAPK1	CCND1
			0.5	2	4		EGFR	CCND1		48	2	2		EGFR	MET	CCND1
			0.5	2	4		EGFR	CCND1		48	2	2		EGFR	PARP1	CCND1
			0.5	2	4		EGFR	CCND1		48	2	2		EGFR	PRKCD	CCND1
			0.5	2	4		EGFR	CCND1		48	2	2		EGFR	RB1	CCND1
			0.5	2	4		EGFR	CCND1		48	2	2		EGFR	SNAI2	CCND1
			0.5	2	4		EGFR	CCND1		48	2	2		EGFR	SRC	CCND1
			0.5	2	4		EGFR	CCND1		48	2	2		EGFR	BCL2L1	BAD	CCND1
			0.5	2	4		EGFR	CCND1		48	2	2		EGFR	CDH1	EIF4EBP1	CCND1
			0.5	2	4		EGFR	CCND1		48	2	1		EGFR	FASN	CDKN1A	CCND1
			0.5	2	4		EGFR	CCND1		48	2	1		EGFR	GAPDH	CDKN1A	CCND1
			0.5	2	4		EGFR	CCND1		48	2	2		EGFR	MAPK8	MAP2K1	CCND1
			0.5	2	4		EGFR	CCND1		48	2	2		EGFR	MAPK14	MTOR	CCND1
			0.5	2	4		EGFR	CCND1		48	2	1		EGFR	PIK3R1	PECAM1	CCND1
			0.5	2	4		EGFR	CCND1		48	2	2		EGFR	BECN1	BCL2L1	RAF1	CCND1
			0.5	2	4		EGFR	CCND1		48	2	1		EGFR	SRSF1	AR	BRCA2	CCND1
			0.5	2	4		EGFR	CCND1		48	2	1		EGFR	SRSF1	AR	PCNA	CCND1
			interaction	direct ctrl	indirect ctrl		source	sink		max flow	max of flow	path flow		path
			0.5	2	2		EGFR	CCND1		41	2	2		EGFR	CCND1
			0.5	2	2		EGFR	CCND1		41	2	1		EGFR	AKT1	CCND1
			0.5	2	2		EGFR	CCND1		41	2	2		EGFR	AR	CCND1
			0.5	2	2		EGFR	CCND1		41	2	1		EGFR	BCL2L11	CCND1
			0.5	2	2		EGFR	CCND1		41	2	1		EGFR	CAV1	CCND1
			0.5	2	2		EGFR	CCND1		41	2	1		EGFR	CDKN1B	CCND1
			0.5	2	2		EGFR	CCND1		41	2	2		EGFR	CTNNB1	CCND1
			0.5	2	2		EGFR	CCND1		41	2	2		EGFR	ERBB2	CCND1
			0.5	2	2		EGFR	CCND1		41	2	1		EGFR	ERBB3	CCND1
			0.5	2	2		EGFR	CCND1		41	2	1		EGFR	FASN	CCND1
			0.5	2	2		EGFR	CCND1		41	2	2		EGFR	MAPK1	CCND1
			0.5	2	2		EGFR	CCND1		41	2	1		EGFR	MET	CCND1
			0.5	2	2		EGFR	CCND1		41	2	1		EGFR	PARP1	CCND1
			0.5	2	2		EGFR	CCND1		41	2	1		EGFR	PRKCD	CCND1
			0.5	2	2		EGFR	CCND1		41	2	2		EGFR	RB1	CCND1
			0.5	2	2		EGFR	CCND1		41	2	1		EGFR	SNAI2	CCND1
			0.5	2	2		EGFR	CCND1		41	2	2		EGFR	SRC	CCND1
			0.5	2	2		EGFR	CCND1		41	2	1		EGFR	AKT1	BAD	CCND1
			0.5	2	2		EGFR	CCND1		41	2	1		EGFR	BCL2L1	BAD	CCND1
			0.5	2	2		EGFR	CCND1		41	2	1		EGFR	CAV1	CDKN1A	CCND1
			0.5	2	2		EGFR	CCND1		41	2	1		EGFR	CDH1	CDKN1B	CCND1
			0.5	2	2		EGFR	CCND1		41	2	1		EGFR	CDH1	EIF4EBP1	CCND1
			0.5	2	2		EGFR	CCND1		41	2	1		EGFR	ERBB3	MAP2K1	CCND1
			0.5	2	2		EGFR	CCND1		41	2	1		EGFR	GAPDH	CDKN1A	CCND1
			0.5	2	2		EGFR	CCND1		41	2	1		EGFR	MAPK8	MTOR	CCND1
			0.5	2	2		EGFR	CCND1		41	2	1		EGFR	MAPK14	RICTOR	CCND1
			0.5	2	2		EGFR	CCND1		41	2	1		EGFR	MAPK14	YWHAB	CCND1
			0.5	2	2		EGFR	CCND1		41	2	1		EGFR	MET	PIK3CA	CCND1
			0.5	2	2		EGFR	CCND1		41	2	1		EGFR	PARP1	BRCA2	CCND1
			0.5	2	2		EGFR	CCND1		41	2	1		EGFR	PIK3R1	PECAM1	CCND1
			0.5	2	2		EGFR	CCND1		41	2	1		EGFR	PRKCD	RAF1	CCND1
			0.5	2	2		EGFR	CCND1		41	2	1		EGFR	BECN1	ERBB2	SNAI2	CCND1
			0.5	2	2		EGFR	CCND1		41	2	1		EGFR	MAPK8	AKT1	FOXO3	CCND1
			0.5	2	2		EGFR	CCND1		41	2	1		EGFR	SRSF1	AR	BRCA2	CCND1
			interaction	direct ctrl	indirect ctrl		source	sink		max flow	max of flow	path flow		path
			0.5	2	1		EGFR	CCND1		37.5	2	2		EGFR	CCND1
			0.5	2	1		EGFR	CCND1		37.5	2	0.5		EGFR	AKT1	CCND1
			0.5	2	1		EGFR	CCND1		37.5	2	2		EGFR	AR	CCND1
			0.5	2	1		EGFR	CCND1		37.5	2	0.5		EGFR	BCL2L11	CCND1
			0.5	2	1		EGFR	CCND1		37.5	2	0.5		EGFR	CAV1	CCND1
			0.5	2	1		EGFR	CCND1		37.5	2	0.5		EGFR	CDKN1B	CCND1
			0.5	2	1		EGFR	CCND1		37.5	2	2		EGFR	CTNNB1	CCND1
			0.5	2	1		EGFR	CCND1		37.5	2	2		EGFR	ERBB2	CCND1
			0.5	2	1		EGFR	CCND1		37.5	2	0.5		EGFR	ERBB3	CCND1
			0.5	2	1		EGFR	CCND1		37.5	2	0.5		EGFR	FASN	CCND1
			0.5	2	1		EGFR	CCND1		37.5	2	2		EGFR	MAPK1	CCND1
			0.5	2	1		EGFR	CCND1		37.5	2	0.5		EGFR	MET	CCND1
			0.5	2	1		EGFR	CCND1		37.5	2	0.5		EGFR	PARP1	CCND1
			0.5	2	1		EGFR	CCND1		37.5	2	0.5		EGFR	PRKCD	CCND1
			0.5	2	1		EGFR	CCND1		37.5	2	2		EGFR	RB1	CCND1
			0.5	2	1		EGFR	CCND1		37.5	2	0.5		EGFR	SNAI2	CCND1
			0.5	2	1		EGFR	CCND1		37.5	2	2		EGFR	SRC	CCND1
			0.5	2	1		EGFR	CCND1		37.5	2	0.5		EGFR	AKT1	BAD	CCND1
			0.5	2	1		EGFR	CCND1		37.5	2	1		EGFR	AKT1	CDKN1B	CCND1
			0.5	2	1		EGFR	CCND1		37.5	2	0.5		EGFR	BCL2L1	BAD	CCND1
			0.5	2	1		EGFR	CCND1		37.5	2	0.5		EGFR	CAV1	CDKN1A	CCND1
			0.5	2	1		EGFR	CCND1		37.5	2	0.5		EGFR	CAV1	FASN	CCND1
			0.5	2	1		EGFR	CCND1		37.5	2	0.5		EGFR	CAV1	PIK3CA	CCND1
			0.5	2	1		EGFR	CCND1		37.5	2	0.5		EGFR	CDH1	CDKN1B	CCND1
			0.5	2	1		EGFR	CCND1		37.5	2	0.5		EGFR	CDH1	EIF4EBP1	CCND1
			0.5	2	1		EGFR	CCND1		37.5	2	0.5		EGFR	CDH1	MAP2K1	CCND1
			0.5	2	1		EGFR	CCND1		37.5	2	0.5		EGFR	CDH1	MTOR	CCND1
			0.5	2	1		EGFR	CCND1		37.5	2	0.5		EGFR	ERBB3	RAF1	CCND1
			0.5	2	1		EGFR	CCND1		37.5	2	0.5		EGFR	ERBB3	RICTOR	CCND1
			0.5	2	1		EGFR	CCND1		37.5	2	1		EGFR	GAPDH	CDKN1A	CCND1
			0.5	2	1		EGFR	CCND1		37.5	2	1		EGFR	MAPK8	BAD	CCND1
			0.5	2	1		EGFR	CCND1		37.5	2	0.5		EGFR	MAPK8	CDKN1A	CCND1
			0.5	2	1		EGFR	CCND1		37.5	2	0.5		EGFR	MAPK14	YWHAB	CCND1
			0.5	2	1		EGFR	CCND1		37.5	2	1.5		EGFR	PARP1	BRCA2	CCND1
			0.5	2	1		EGFR	CCND1		37.5	2	0.5		EGFR	PIK3R1	PECAM1	CCND1
			0.5	2	1		EGFR	CCND1		37.5	2	0.5		EGFR	BECN1	ERBB2	SNAI2	CCND1
			0.5	2	1		EGFR	CCND1		37.5	2	0.5		EGFR	ERBB3	CDH1	YAP1	CCND1
			0.5	2	1		EGFR	CCND1		37.5	2	0.5		EGFR	MAPK8	AKT1	FOXO3	CCND1
			0.5	2	1		EGFR	CCND1		37.5	2	1.5		EGFR	MAPK14	AKT1	FOXO3	CCND1
			0.5	2	1		EGFR	CCND1		37.5	2	0.5		EGFR	MET	AKT1	SNAI2	CCND1
			0.5	2	1		EGFR	CCND1		37.5	2	0.5		EGFR	MET	AR	BRCA2	CCND1
			0.5	2	1		EGFR	CCND1		37.5	2	0.5		EGFR	MET	AR	PCNA	CCND1
			0.5	2	1		EGFR	CCND1		37.5	2	0.5		EGFR	PIK3R1	AR	PCNA	CCND1
			0.5	2	1		EGFR	CCND1		37.5	2	0.5		EGFR	PRKCD	CDKN1A	FOXM1	CCND1
			0.5	2	1		EGFR	CCND1		37.5	2	0.5		EGFR	PRKCD	CHEK1	PCNA	CCND1
			0.5	2	1		EGFR	CCND1		37.5	2	0.5		EGFR	PRKCD	CTNNB1	FOXM1	CCND1
			0.5	2	1		EGFR	CCND1		37.5	2	0.5		EGFR	SRSF1	AR	SNAI2	CCND1
			interaction	direct ctrl	indirect ctrl		source	sink		max flow	max of flow	path flow		path
			1	2	1		AR	CCND1		42	2	2		AR	CCND1
			1	2	1		AR	CCND1		42	2	0.5		AR	AKT1	CCND1
			1	2	1		AR	CCND1		42	2	2		AR	BRCA2	CCND1
			1	2	1		AR	CCND1		42	2	0.5		AR	CAV1	CCND1
			1	2	1		AR	CCND1		42	2	2		AR	CDKN1A	CCND1
			1	2	1		AR	CCND1		42	2	2		AR	CDKN1B	CCND1
			1	2	1		AR	CCND1		42	2	2		AR	CTNNB1	CCND1
			1	2	1		AR	CCND1		42	2	2		AR	EGFR	CCND1
			1	2	1		AR	CCND1		42	2	2		AR	ERBB2	CCND1
			1	2	1		AR	CCND1		42	2	2		AR	MAPK1	CCND1
			1	2	1		AR	CCND1		42	2	0.5		AR	MET	CCND1
			1	2	1		AR	CCND1		42	2	0.5		AR	PARP1	CCND1
			1	2	1		AR	CCND1		42	2	2		AR	PCNA	CCND1
			1	2	1		AR	CCND1		42	2	0.5		AR	PRKCD	CCND1
			1	2	1		AR	CCND1		42	2	2		AR	RB1	CCND1
			1	2	1		AR	CCND1		42	2	2		AR	SNAI2	CCND1
			1	2	1		AR	CCND1		42	2	2		AR	SRC	CCND1
			1	2	1		AR	CCND1		42	2	0.5		AR	AKT1	BAD	CCND1
			1	2	1		AR	CCND1		42	2	0.5		AR	AKT1	EIF4EBP1	CCND1
			1	2	1		AR	CCND1		42	2	0.5		AR	AKT1	FASN	CCND1
			1	2	1		AR	CCND1		42	2	1.5		AR	BCL2L1	BAD	CCND1
			1	2	1		AR	CCND1		42	2	0.5		AR	BCL2L1	BCL2L11	CCND1
			1	2	1		AR	CCND1		42	2	1.5		AR	CAV1	FASN	CCND1
			1	2	1		AR	CCND1		42	2	0.5		AR	CDH1	ERBB3	CCND1
			1	2	1		AR	CCND1		42	2	0.5		AR	CDH1	MAP2K1	CCND1
			1	2	1		AR	CCND1		42	2	0.5		AR	CDH1	MTOR	CCND1
			1	2	1		AR	CCND1		42	2	0.5		AR	CDH1	YAP1	CCND1
			1	2	1		AR	CCND1		42	2	0.5		AR	LCK	PECAM1	CCND1
			1	2	1		AR	CCND1		42	2	0.5		AR	LCK	PIK3CA	CCND1
			1	2	1		AR	CCND1		42	2	0.5		AR	LCK	RAF1	CCND1
			1	2	1		AR	CCND1		42	2	2		AR	GAPDH	AKT1	FOXO3	CCND1
			1	2	1		AR	CCND1		42	2	0.5		AR	LCK	PIK3CA	FOXM1	CCND1
			1	2	1		AR	CCND1		42	2	1.5		AR	MET	CDH1	YAP1	CCND1
			1	2	1		AR	CCND1		42	2	1.5		AR	PARP1	CTNNB1	FOXM1	CCND1
			1	2	1		AR	CCND1		42	2	0.5		AR	PRKCD	BAD	YWHAB	CCND1
			1	2	1		AR	CCND1		42	2	1		AR	PRKCD	AKT1	FASN	MSH6	CCND1

## Sheet: molecules
0.5	1	4
			AKT1		AKT1
			AR			AR
			BAD															BAD
			BAK1
			BCL2L1															BCL2L1
			BCL2L11																BCL2L11
			BECN1
			BID
			BRCA2																								BRCA2
			CASP7
			CAV1																	CAV1
			CCNB1
			CCND1	CCND1
			CDH1																	CDH1
			CDKN1A																					CDKN1A
			CDKN1B																		CDKN1B
			CHEK1
			CTNNB1																									CTNNB1
			DVL3
			EGFR				EGFR
			EIF4EBP1					EIF4EBP1
			ERBB2																												ERBB2
			ERBB3
			FASN						FASN
			FOXM1
			FOXO3																						FOXO3
			GAPDH																													GAPDH
			LCK
			MAP2K1
			MAPK1
			MAPK8																					MAPK8
			MAPK14
			MET
			MSH6
			MTOR	MTOR
			NFKB1																						NFKB1
			PARP1							PARP1
			PCNA																													PCNA
			PDCD4
			PECAM1								PECAM1
			PIK3CA
			PIK3R1
			PRKCD									PRKCD
			RAF1																											RAF1
			RB1
			RICTOR										RICTOR
			RPS6
			RPS6KA1
			RPTOR																							RPTOR
			SETD2
			SMAD4
			SNAI2											SNAI2
			SRC												SRC
			SRSF1
			STMN1
			YAP1
			YBX1
			YWHAB													YWHAB
			YWHAE																													YWHAE
			YWHAZ																										YWHAZ
0.5	1	2
			AKT1		AKT1
			AR			AR
			BAD																		BAD
			BAK1
			BCL2L1																		BCL2L1
			BCL2L11				BCL2L11
			BECN1																								BECN1
			BID
			BRCA2																									BRCA2
			CASP7
			CAV1					CAV1
			CCNB1
			CCND1	CCND1
			CDH1																			CDH1
			CDKN1A																				CDKN1A
			CDKN1B						CDKN1B
			CHEK1
			CTNNB1							CTNNB1
			DVL3
			EGFR	EGFR
			EIF4EBP1																			EIF4EBP1
			ERBB2								ERBB2
			ERBB3									ERBB3
			FASN										FASN
			FOXM1
			FOXO3
			GAPDH																				GAPDH
			LCK
			MAP2K1																					MAP2K1
			MAPK1											MAPK1
			MAPK8																					MAPK8
			MAPK14																						MAPK14
			MET												MET
			MSH6
			MTOR																						MTOR
			NFKB1
			PARP1													PARP1
			PCNA
			PDCD4
			PECAM1																							PECAM1
			PIK3CA
			PIK3R1																							PIK3R1
			PRKCD														PRKCD
			RAF1																								RAF1
			RB1															RB1
			RICTOR
			RPS6
			RPS6KA1
			RPTOR
			SETD2
			SMAD4
			SNAI2																SNAI2
			SRC																	SRC
			SRSF1																									SRSF1
			STMN1
			YAP1
			YBX1
			YWHAB
			YWHAE
			YWHAZ
0.5	1	1
			AKT1		AKT1
			AR			AR
			BAD																		BAD
			BAK1
			BCL2L1																			BCL2L1
			BCL2L11				BCL2L11
			BECN1																																	BECN1
			BID
			BRCA2																														BRCA2
			CASP7
			CAV1					CAV1
			CCNB1
			CCND1	CCND1
			CDH1																					CDH1
			CDKN1A																				CDKN1A
			CDKN1B						CDKN1B
			CHEK1
			CTNNB1							CTNNB1
			DVL3
			EGFR	EGFR
			EIF4EBP1																						EIF4EBP1
			ERBB2								ERBB2
			ERBB3									ERBB3
			FASN										FASN
			FOXM1
			FOXO3																																		FOXO3
			GAPDH																								GAPDH
			LCK
			MAP2K1																							MAP2K1
			MAPK1											MAPK1
			MAPK8																										MAPK8
			MAPK14																											MAPK14
			MET												MET
			MSH6
			MTOR																										MTOR
			NFKB1
			PARP1													PARP1
			PCNA																									PCNA
			PDCD4
			PECAM1																															PECAM1
			PIK3CA																													PIK3CA
			PIK3R1																															PIK3R1
			PRKCD														PRKCD
			RAF1																																RAF1
			RB1															RB1
			RICTOR																											RICTOR
			RPS6
			RPS6KA1
			RPTOR
			SETD2
			SMAD4
			SNAI2																SNAI2
			SRC																	SRC
			SRSF1																																				SRSF1
			STMN1
			YAP1
			YBX1
			YWHAB																												YWHAB
			YWHAE
			YWHAZ
1	1	4
			AKT1		AKT1
			AR			AR
			BAD															BAD
			BAK1
			BCL2L1															BCL2L1
			BCL2L11																BCL2L11
			BECN1
			BID
			BRCA2																							BRCA2
			CASP7
			CAV1																	CAV1
			CCNB1
			CCND1	CCND1
			CDH1																	CDH1
			CDKN1A																			CDKN1A
			CDKN1B																				CDKN1B
			CHEK1
			CTNNB1																								CTNNB1
			DVL3
			EGFR				EGFR
			EIF4EBP1					EIF4EBP1
			ERBB2																											ERBB2
			ERBB3
			FASN						FASN
			FOXM1
			FOXO3																					FOXO3
			GAPDH																												GAPDH
			LCK
			MAP2K1
			MAPK1
			MAPK8																			MAPK8
			MAPK14
			MET
			MSH6
			MTOR	MTOR
			NFKB1																					NFKB1
			PARP1							PARP1
			PCNA																												PCNA
			PDCD4
			PECAM1								PECAM1
			PIK3CA
			PIK3R1
			PRKCD									PRKCD
			RAF1																										RAF1
			RB1
			RICTOR										RICTOR
			RPS6
			RPS6KA1
			RPTOR																						RPTOR
			SETD2
			SMAD4
			SNAI2											SNAI2
			SRC												SRC
			SRSF1
			STMN1
			YAP1
			YBX1
			YWHAB													YWHAB
			YWHAE																												YWHAE
			YWHAZ																									YWHAZ
1	1	2
			AKT1		AKT1
			AR	AR
			BAD																		BAD
			BAK1
			BCL2L1																		BCL2L1
			BCL2L11																								BCL2L11
			BECN1
			BID
			BRCA2			BRCA2
			CASP7
			CAV1				CAV1
			CCNB1																													CCNB1
			CCND1	CCND1
			CDH1																			CDH1
			CDKN1A					CDKN1A
			CDKN1B						CDKN1B
			CHEK1
			CTNNB1							CTNNB1
			DVL3
			EGFR								EGFR
			EIF4EBP1																			EIF4EBP1
			ERBB2									ERBB2
			ERBB3																						ERBB3
			FASN																							FASN
			FOXM1																									FOXM1
			FOXO3																											FOXO3
			GAPDH																											GAPDH
			LCK																				LCK
			MAP2K1																				MAP2K1
			MAPK1										MAPK1
			MAPK8
			MAPK14
			MET											MET
			MSH6																													MSH6
			MTOR
			NFKB1
			PARP1												PARP1
			PCNA													PCNA
			PDCD4
			PECAM1																					PECAM1
			PIK3CA
			PIK3R1
			PRKCD														PRKCD
			RAF1																												RAF1
			RB1															RB1
			RICTOR
			RPS6
			RPS6KA1
			RPTOR
			SETD2
			SMAD4
			SNAI2																SNAI2
			SRC																	SRC
			SRSF1
			STMN1
			YAP1
			YBX1
			YWHAB
			YWHAE
			YWHAZ
1	1	1
			AKT1		AKT1
			AR	AR
			BAD																		BAD
			BAK1
			BCL2L1																			BCL2L1
			BCL2L11																				BCL2L11
			BECN1
			BID
			BRCA2			BRCA2
			CASP7
			CAV1				CAV1
			CCNB1																																					CCNB1
			CCND1	CCND1
			CDH1																						CDH1
			CDKN1A					CDKN1A
			CDKN1B						CDKN1B
			CHEK1
			CTNNB1							CTNNB1
			DVL3
			EGFR								EGFR
			EIF4EBP1																						EIF4EBP1
			ERBB2									ERBB2
			ERBB3																							ERBB3
			FASN																					FASN
			FOXM1																													FOXM1
			FOXO3																															FOXO3
			GAPDH																																GAPDH
			LCK																								LCK
			MAP2K1																								MAP2K1
			MAPK1										MAPK1
			MAPK8
			MAPK14																																							MAPK14
			MET											MET
			MSH6																																					MSH6
			MTOR																																		MTOR
			NFKB1
			PARP1												PARP1
			PCNA													PCNA
			PDCD4
			PECAM1																									PECAM1
			PIK3CA																										PIK3CA
			PIK3R1
			PRKCD														PRKCD
			RAF1																											RAF1
			RB1															RB1
			RICTOR																																							RICTOR
			RPS6
			RPS6KA1
			RPTOR
			SETD2
			SMAD4
			SNAI2																SNAI2
			SRC																	SRC
			SRSF1
			STMN1
			YAP1																																			YAP1
			YBX1
			YWHAB																																	YWHAB
			YWHAE																																	YWHAE
			YWHAZ
0.5	2	4
			AKT1		AKT1
			AR			AR
			BAD																		BAD
			BAK1
			BCL2L1																		BCL2L1
			BCL2L11				BCL2L11
			BECN1																									BECN1
			BID
			BRCA2																										BRCA2
			CASP7
			CAV1					CAV1
			CCNB1
			CCND1	CCND1
			CDH1																			CDH1
			CDKN1A																				CDKN1A
			CDKN1B						CDKN1B
			CHEK1
			CTNNB1							CTNNB1
			DVL3
			EGFR	EGFR
			EIF4EBP1																			EIF4EBP1
			ERBB2								ERBB2
			ERBB3									ERBB3
			FASN										FASN
			FOXM1
			FOXO3
			GAPDH																					GAPDH
			LCK
			MAP2K1																						MAP2K1
			MAPK1											MAPK1
			MAPK8																						MAPK8
			MAPK14																							MAPK14
			MET												MET
			MSH6
			MTOR																							MTOR
			NFKB1
			PARP1													PARP1
			PCNA																											PCNA
			PDCD4
			PECAM1																								PECAM1
			PIK3CA
			PIK3R1																								PIK3R1
			PRKCD														PRKCD
			RAF1																									RAF1
			RB1															RB1
			RICTOR
			RPS6
			RPS6KA1
			RPTOR
			SETD2
			SMAD4
			SNAI2																SNAI2
			SRC																	SRC
			SRSF1																										SRSF1
			STMN1
			YAP1
			YBX1
			YWHAB
			YWHAE
			YWHAZ
0.5	2	2
			AKT1		AKT1
			AR			AR
			BAD																		BAD
			BAK1
			BCL2L1																			BCL2L1
			BCL2L11				BCL2L11
			BECN1																																BECN1
			BID
			BRCA2																													BRCA2
			CASP7
			CAV1					CAV1
			CCNB1
			CCND1	CCND1
			CDH1																					CDH1
			CDKN1A																				CDKN1A
			CDKN1B						CDKN1B
			CHEK1
			CTNNB1							CTNNB1
			DVL3
			EGFR	EGFR
			EIF4EBP1																						EIF4EBP1
			ERBB2								ERBB2
			ERBB3									ERBB3
			FASN										FASN
			FOXM1
			FOXO3																																	FOXO3
			GAPDH																								GAPDH
			LCK
			MAP2K1																							MAP2K1
			MAPK1											MAPK1
			MAPK8																									MAPK8
			MAPK14																										MAPK14
			MET												MET
			MSH6
			MTOR																									MTOR
			NFKB1
			PARP1													PARP1
			PCNA
			PDCD4
			PECAM1																														PECAM1
			PIK3CA																												PIK3CA
			PIK3R1																														PIK3R1
			PRKCD														PRKCD
			RAF1																															RAF1
			RB1															RB1
			RICTOR																										RICTOR
			RPS6
			RPS6KA1
			RPTOR
			SETD2
			SMAD4
			SNAI2																SNAI2
			SRC																	SRC
			SRSF1																																		SRSF1
			STMN1
			YAP1
			YBX1
			YWHAB																											YWHAB
			YWHAE
			YWHAZ
0.5	2	1
			AKT1		AKT1
			AR			AR
			BAD																		BAD
			BAK1
			BCL2L1																				BCL2L1
			BCL2L11				BCL2L11
			BECN1																																				BECN1
			BID
			BRCA2																																		BRCA2
			CASP7
			CAV1					CAV1
			CCNB1
			CCND1	CCND1
			CDH1																								CDH1
			CDKN1A																					CDKN1A
			CDKN1B						CDKN1B
			CHEK1																																													CHEK1
			CTNNB1							CTNNB1
			DVL3
			EGFR	EGFR
			EIF4EBP1																									EIF4EBP1
			ERBB2								ERBB2
			ERBB3									ERBB3
			FASN										FASN
			FOXM1																																												FOXM1
			FOXO3																																						FOXO3
			GAPDH																														GAPDH
			LCK
			MAP2K1																										MAP2K1
			MAPK1											MAPK1
			MAPK8																															MAPK8
			MAPK14																																	MAPK14
			MET												MET
			MSH6
			MTOR																											MTOR
			NFKB1
			PARP1													PARP1
			PCNA																																										PCNA
			PDCD4
			PECAM1																																			PECAM1
			PIK3CA																							PIK3CA
			PIK3R1																																			PIK3R1
			PRKCD														PRKCD
			RAF1																												RAF1
			RB1															RB1
			RICTOR																													RICTOR
			RPS6
			RPS6KA1
			RPTOR
			SETD2
			SMAD4
			SNAI2																SNAI2
			SRC																	SRC
			SRSF1
			STMN1
			YAP1																																					YAP1
			YBX1
			YWHAB																																	YWHAB
			YWHAE
			YWHAZ
1	2	1
			AKT1		AKT1
			AR	AR
			BAD																		BAD
			BAK1
			BCL2L1																					BCL2L1
			BCL2L11																						BCL2L11
			BECN1
			BID
			BRCA2			BRCA2
			CASP7
			CAV1				CAV1
			CCNB1
			CCND1	CCND1
			CDH1																								CDH1
			CDKN1A					CDKN1A
			CDKN1B						CDKN1B
			CHEK1
			CTNNB1							CTNNB1
			DVL3
			EGFR								EGFR
			EIF4EBP1																			EIF4EBP1
			ERBB2									ERBB2
			ERBB3																								ERBB3
			FASN																				FASN
			FOXM1																																FOXM1
			FOXO3																															FOXO3
			GAPDH																															GAPDH
			LCK																												LCK
			MAP2K1																									MAP2K1
			MAPK1										MAPK1
			MAPK8
			MAPK14
			MET											MET
			MSH6																																				MSH6
			MTOR																										MTOR
			NFKB1
			PARP1												PARP1
			PCNA													PCNA
			PDCD4
			PECAM1																												PECAM1
			PIK3CA																													PIK3CA
			PIK3R1
			PRKCD														PRKCD
			RAF1																														RAF1
			RB1															RB1
			RICTOR
			RPS6
			RPS6KA1
			RPTOR
			SETD2
			SMAD4
			SNAI2																SNAI2
			SRC																	SRC
			SRSF1
			STMN1
			YAP1																											YAP1
			YBX1
			YWHAB																																			YWHAB
			YWHAE
			YWHAZ
[truncated: 1 more columns]

## Sheet: molecules_number
0.5	1	4
			AKT1	1
			AR	1
			BAD	1
			BAK1	0
			BCL2L1	1
			BCL2L11	1
			BECN1	0
			BID	0
			BRCA2	1
			CASP7	0
			CAV1	1
			CCNB1	0
			CCND1	1
			CDH1	1
			CDKN1A	1
			CDKN1B	1
			CHEK1	0
			CTNNB1	1
			DVL3	0
			EGFR	1
			EIF4EBP1	1
			ERBB2	1
			ERBB3	0
			FASN	1
			FOXM1	0
			FOXO3	1
			GAPDH	1
			LCK	0
			MAP2K1	0
			MAPK1	0
			MAPK8	1
			MAPK14	0
			MET	0
			MSH6	0
			MTOR	1
			NFKB1	1
			PARP1	1
			PCNA	1
			PDCD4	0
			PECAM1	1
			PIK3CA	0
			PIK3R1	0
			PRKCD	1
			RAF1	1
			RB1	0
			RICTOR	1
			RPS6	0
			RPS6KA1	0
			RPTOR	1
			SETD2	0
			SMAD4	0
			SNAI2	1
			SRC	1
			SRSF1	0
			STMN1	0
			YAP1	0
			YBX1	0
			YWHAB	1
			YWHAE	1
			YWHAZ	1
0.5	1	2
			AKT1	1
			AR	1
			BAD	1
			BAK1	0
			BCL2L1	1
			BCL2L11	1
			BECN1	1
			BID	0
			BRCA2	1
			CASP7	0
			CAV1	1
			CCNB1	0
			CCND1	1
			CDH1	1
			CDKN1A	1
			CDKN1B	1
			CHEK1	0
			CTNNB1	1
			DVL3	0
			EGFR	1
			EIF4EBP1	1
			ERBB2	1
			ERBB3	1
			FASN	1
			FOXM1	0
			FOXO3	0
			GAPDH	1
			LCK	0
			MAP2K1	1
			MAPK1	1
			MAPK8	1
			MAPK14	1
			MET	1
			MSH6	0
			MTOR	1
			NFKB1	0
			PARP1	1
			PCNA	0
			PDCD4	0
			PECAM1	1
			PIK3CA	0
			PIK3R1	1
			PRKCD	1
			RAF1	1
			RB1	1
			RICTOR	0
			RPS6	0
			RPS6KA1	0
			RPTOR	0
			SETD2	0
			SMAD4	0
			SNAI2	1
			SRC	1
			SRSF1	1
			STMN1	0
			YAP1	0
			YBX1	0
			YWHAB	0
			YWHAE	0
			YWHAZ	0
0.5	1	1
			AKT1	1
			AR	1
			BAD	1
			BAK1	0
			BCL2L1	1
			BCL2L11	1
			BECN1	1
			BID	0
			BRCA2	1
			CASP7	0
			CAV1	1
			CCNB1	0
			CCND1	1
			CDH1	1
			CDKN1A	1
			CDKN1B	1
			CHEK1	0
			CTNNB1	1
			DVL3	0
			EGFR	1
			EIF4EBP1	1
			ERBB2	1
			ERBB3	1
			FASN	1
			FOXM1	0
			FOXO3	1
			GAPDH	1
			LCK	0
			MAP2K1	1
			MAPK1	1
			MAPK8	1
			MAPK14	1
			MET	1
			MSH6	0
			MTOR	1
			NFKB1	0
			PARP1	1
			PCNA	1
			PDCD4	0
			PECAM1	1
			PIK3CA	1
			PIK3R1	1
			PRKCD	1
			RAF1	1
			RB1	1
			RICTOR	1
			RPS6	0
			RPS6KA1	0
			RPTOR	0
			SETD2	0
			SMAD4	0
			SNAI2	1
			SRC	1
			SRSF1	1
			STMN1	0
			YAP1	0
			YBX1	0
			YWHAB	1
			YWHAE	0
			YWHAZ	0
1	1	4
			AKT1	1
			AR	1
			BAD	1
			BAK1	0
			BCL2L1	1
			BCL2L11	1
			BECN1	0
			BID	0
			BRCA2	1
			CASP7	0
			CAV1	1
			CCNB1	0
			CCND1	1
			CDH1	1
			CDKN1A	1
			CDKN1B	1
			CHEK1	0
			CTNNB1	1
			DVL3	0
			EGFR	1
			EIF4EBP1	1
			ERBB2	1
			ERBB3	0
			FASN	1
			FOXM1	0
			FOXO3	1
			GAPDH	1
			LCK	0
			MAP2K1	0
			MAPK1	0
			MAPK8	1
			MAPK14	0
			MET	0
			MSH6	0
			MTOR	1
			NFKB1	1
			PARP1	1
			PCNA	1
			PDCD4	0
			PECAM1	1
			PIK3CA	0
			PIK3R1	0
			PRKCD	1
			RAF1	1
			RB1	0
			RICTOR	1
			RPS6	0
			RPS6KA1	0
			RPTOR	1
			SETD2	0
			SMAD4	0
			SNAI2	1
			SRC	1
			SRSF1	0
			STMN1	0
			YAP1	0
			YBX1	0
			YWHAB	1
			YWHAE	1
			YWHAZ	1
1	1	2
			AKT1	1
			AR	1
			BAD	1
			BAK1	0
			BCL2L1	1
			BCL2L11	1
			BECN1	0
			BID	0
			BRCA2	1
			CASP7	0
			CAV1	1
			CCNB1	1
			CCND1	1
			CDH1	1
			CDKN1A	1
			CDKN1B	1
			CHEK1	0
			CTNNB1	1
			DVL3	0
			EGFR	1
			EIF4EBP1	1
			ERBB2	1
			ERBB3	1
			FASN	1
			FOXM1	1
			FOXO3	1
			GAPDH	1
			LCK	1
			MAP2K1	1
			MAPK1	1
			MAPK8	0
			MAPK14	0
			MET	1
			MSH6	1
			MTOR	0
			NFKB1	0
			PARP1	1
			PCNA	1
			PDCD4	0
			PECAM1	1
			PIK3CA	0
			PIK3R1	0
			PRKCD	1
			RAF1	1
			RB1	1
			RICTOR	0
			RPS6	0
			RPS6KA1	0
			RPTOR	0
			SETD2	0
			SMAD4	0
			SNAI2	1
			SRC	1
			SRSF1	0
			STMN1	0
			YAP1	0
			YBX1	0
			YWHAB	0
			YWHAE	0
			YWHAZ	0
1	1	1
			AKT1	1
			AR	1
			BAD	1
			BAK1	0
			BCL2L1	1
			BCL2L11	1
			BECN1	0
			BID	0
			BRCA2	1
			CASP7	0
			CAV1	1
			CCNB1	1
			CCND1	1
			CDH1	1
			CDKN1A	1
			CDKN1B	1
			CHEK1	0
			CTNNB1	1
			DVL3	0
			EGFR	1
			EIF4EBP1	1
			ERBB2	1
			ERBB3	1
			FASN	1
			FOXM1	1
			FOXO3	1
			GAPDH	1
			LCK	1
			MAP2K1	1
			MAPK1	1
			MAPK8	0
			MAPK14	1
			MET	1
			MSH6	1
			MTOR	1
			NFKB1	0
			PARP1	1
			PCNA	1
			PDCD4	0
			PECAM1	1
			PIK3CA	1
			PIK3R1	0
			PRKCD	1
			RAF1	1
			RB1	1
			RICTOR	1
			RPS6	0
			RPS6KA1	0
			RPTOR	0
			SETD2	0
			SMAD4	0
			SNAI2	1
			SRC	1
			SRSF1	0
			STMN1	0
			YAP1	1
			YBX1	0
			YWHAB	1
			YWHAE	1
			YWHAZ	0
0.5	2	4
			AKT1	1
			AR	1
			BAD	1
			BAK1	0
			BCL2L1	1
			BCL2L11	1
			BECN1	1
			BID	0
			BRCA2	1
			CASP7	0
			CAV1	1
			CCNB1	0
			CCND1	1
			CDH1	1
			CDKN1A	1
			CDKN1B	1
			CHEK1	0
			CTNNB1	1
			DVL3	0
			EGFR	1
			EIF4EBP1	1
			ERBB2	1
			ERBB3	1
			FASN	1
			FOXM1	0
			FOXO3	0
			GAPDH	1
			LCK	0
			MAP2K1	1
			MAPK1	1
			MAPK8	1
			MAPK14	1
			MET	1
			MSH6	0
			MTOR	1
			NFKB1	0
			PARP1	1
			PCNA	1
			PDCD4	0
			PECAM1	1
			PIK3CA	0
			PIK3R1	1
			PRKCD	1
			RAF1	1
			RB1	1
			RICTOR	0
			RPS6	0
			RPS6KA1	0
			RPTOR	0
			SETD2	0
			SMAD4	0
			SNAI2	1
			SRC	1
			SRSF1	1
			STMN1	0
			YAP1	0
			YBX1	0
			YWHAB	0
			YWHAE	0
			YWHAZ	0
0.5	2	2
			AKT1	1
			AR	1
			BAD	1
			BAK1	0
			BCL2L1	1
			BCL2L11	1
			BECN1	1
			BID	0
			BRCA2	1
			CASP7	0
			CAV1	1
			CCNB1	0
			CCND1	1
			CDH1	1
			CDKN1A	1
			CDKN1B	1
			CHEK1	0
			CTNNB1	1
			DVL3	0
			EGFR	1
			EIF4EBP1	1
			ERBB2	1
			ERBB3	1
			FASN	1
			FOXM1	0
			FOXO3	1
			GAPDH	1
			LCK	0
			MAP2K1	1
			MAPK1	1
			MAPK8	1
			MAPK14	1
			MET	1
			MSH6	0
			MTOR	1
			NFKB1	0
			PARP1	1
			PCNA	0
			PDCD4	0
			PECAM1	1
			PIK3CA	1
			PIK3R1	1
			PRKCD	1
			RAF1	1
			RB1	1
			RICTOR	1
			RPS6	0
			RPS6KA1	0
			RPTOR	0
			SETD2	0
			SMAD4	0
			SNAI2	1
			SRC	1
			SRSF1	1
			STMN1	0
			YAP1	0
			YBX1	0
			YWHAB	1
			YWHAE	0
			YWHAZ	0
0.5	2	1
			AKT1	1
			AR	1
			BAD	1
			BAK1	0
			BCL2L1	1
			BCL2L11	1
			BECN1	1
			BID	0
			BRCA2	1
			CASP7	0
			CAV1	1
			CCNB1	0
			CCND1	1
			CDH1	1
			CDKN1A	1
			CDKN1B	1
			CHEK1	1
			CTNNB1	1
			DVL3	0
			EGFR	1
			EIF4EBP1	1
			ERBB2	1
			ERBB3	1
			FASN	1
			FOXM1	1
			FOXO3	1
			GAPDH	1
			LCK	0
			MAP2K1	1
			MAPK1	1
			MAPK8	1
			MAPK14	1
			MET	1
			MSH6	0
			MTOR	1
			NFKB1	0
			PARP1	1
			PCNA	1
			PDCD4	0
			PECAM1	1
			PIK3CA	1
			PIK3R1	1
			PRKCD	1
			RAF1	1
			RB1	1
			RICTOR	1
			RPS6	0
			RPS6KA1	0
			RPTOR	0
			SETD2	0
			SMAD4	0
			SNAI2	1
			SRC	1
			SRSF1	1
			STMN1	0
			YAP1	1
			YBX1	0
			YWHAB	1
			YWHAE	0
			YWHAZ	0
1	2	1
			AKT1	1
			AR	1
			BAD	1
			BAK1	0
			BCL2L1	1
			BCL2L11	1
			BECN1	0
			BID	0
			BRCA2	1
			CASP7	0
			CAV1	1
			CCNB1	0
			CCND1	1
			CDH1	1
			CDKN1A	1
			CDKN1B	1
			CHEK1	0
			CTNNB1	1
			DVL3	0
			EGFR	1
			EIF4EBP1	1
			ERBB2	1
			ERBB3	1
			FASN	1
			FOXM1	1
			FOXO3	1
			GAPDH	1
			LCK	1
			MAP2K1	1
			MAPK1	1
			MAPK8	0
			MAPK14	0
			MET	1
			MSH6	1
			MTOR	1
			NFKB1	0
			PARP1	1
			PCNA	1
			PDCD4	0
			PECAM1	1
			PIK3CA	1
			PIK3R1	0
			PRKCD	1
			RAF1	1
			RB1	1
			RICTOR	0
			RPS6	0
			RPS6KA1	0
			RPTOR	0
			SETD2	0
			SMAD4	0
			SNAI2	1
			SRC	1
			SRSF1	0
			STMN1	0
			YAP1	1
			YBX1	0
			YWHAB	1
			YWHAE	0
			YWHAZ	0

## Sheet: sources
interaction	direct ctrl	indirect ctrl		max flow		AKT1	AR	BAD	BAK1	BCL2L1	BCL2L11	BECN1	BID	BRCA2	CASP7	CAV1	CCNB1	CCND1	CDH1	CDKN1A	CDKN1B	CHEK1	CTNNB1	DVL3	EGFR	EIF4EBP1	ERBB2	ERBB3	FASN	FOXM1	FOXO3	GAPDH	LCK	MAP2K1	MAPK1	MAPK8	MAPK14	MET	MSH6	MTOR	NFKB1	PARP1	PCNA	PDCD4	PECAM1	PIK3CA	PIK3R1	PRKCD	RAF1
0.5	1	4		34																																				MTOR
0.5	1	2		25																					EGFR
0.5	1	1		21.5																					EGFR
1	1	4		35																																				MTOR
1	1	2		29			AR
1	1	1		27.5			AR
0.5	2	4		48																					EGFR
0.5	2	2		41																					EGFR
0.5	2	1		37.5																					EGFR
1	2	1		42			AR
						0	3	0	0	0	0	0	0	0	0	0	0	0	0	0	0	0	0	0	5	0	0	0	0	0	0	0	0	0	0	0	0	0	0	2	0	0	0	0	0	0	0	0	0
[truncated: 16 more columns]
