# Supplementary material for: Systems biology approach reveals a link between mTORC1 and G2/M DNA damage checkpoint recovery
Source: Nat Commun. 2018 Sep 28;9:3982. doi: 10.1038/s41467-018-05639-x (PMC6162282; doi:10.1038/s41467-018-05639-x)
Supplement: Supplementary file 9 — Supplementary Data 6 [file 41467_2018_5639_MOESM9_ESM.xlsx]

## Sheet: RawLog2
								Antibody Name	14-3-3-beta	14-3-3-zeta	4E-BP1	Akt_pS473	Akt_pT308	AMPK-a2_pS345	AMPKa	AMPKa_pT172	Atg3	Atg7	C-Raf	C-Raf_pS338	eIF4E	eIF4E_pS209	eIF4G	GSK-3a-b	GSK-3a-b_pS21_S9	IGF1R_pY1135_Y1136	IGFRb	IR-b	IRS1	MEK1	mTOR	mTOR_pS2448	p70-S6K1	p70-S6K_pT389	PDK1	PDK1_pS241	PI3K-p110-a	PI3K-p85	PKC-b-II_pS660	PKCa	Raptor	Rheb	Rictor	S6	S6_pS235_S236	S6_pS240_S244	TSC1
								Antibody Origin	R	R	R	R	R	R	R	R	R	R	R	R	R	R	R	M	R	R	R	R	R	R	R	R	R	R	R	R	R	R	R	R	R	M	R	M	R	R	R
								Gene Name	YWHAB	YWHAZ	EIF4EBP1	AKT1	AKT1	PRKAA2	PRKAA1	PRKAA1	ATG3	ATG7	RAF1	RAF1	EIF4E	EIF4E	EIF4G1	GSK3A/GSK3B	GSK3A GSK3B	IGF1R	IGF1R	INSRB	IRS1	MAP2K1	MTOR	MTOR	RPS6KB1	RPS6KB1	PDK1	PDK1	PIK3C2A	PIK3R1	PRKCB	PRKCA	RPTOR	RHEB	RICTOR	RPS6	RPS6	RPS6	TSC1
								Validation Status	V	V	V	V	V	V	C	C	V	V	C	V	V	V	C	V	V	V	C	C	V	V	V	C	V	V	V	V	C	V	V	V	V	C	C	V	V	V	C
								Slide Id	GBL1108658	GBL1108659	GBL1106930	GBL1108439	GBL1108601	GBL1108511	GBL1106934	GBL1106935	GBL1108530	GBL1108531	GBL1108613	GBL1108434	GBL1108481	GBL1108637	GBL1108590	GBL1108708	GBL1108444	GBL1108617	GBL1108448	GBL1108529	GBL1108489	GBL1108452	GBL1108454	GBL1108455	GBL1108461	GBL1108462	GBL1108465	GBL1108466	GBL1108490	GBL1108467	GBL1108596	GBL1108603	GBL1108593	GBL1108681	GBL1108594	GBL1108701	GBL1108471	GBL1108472	GBL1108591
								Antibody Name in Heatmap	14-3-3-beta-R-V	14-3-3-zeta-R-V	4E-BP1-R-V	Akt_pS473-R-V	Akt_pT308-R-V	AMPK-a2_pS345-R-V	AMPKa-R-C	AMPKa_pT172-R-C	Atg3-R-V	Atg7-R-V	C-Raf-R-C	C-Raf_pS338-R-V	eIF4E-R-V	eIF4E_pS209-R-V	eIF4G-R-C	GSK-3a-b-M-V	GSK-3a-b_pS21_S9-R-V	IGF1R_pY1135_Y1136-R-V	IGFRb-R-C	IR-b-R-C	IRS1-R-V	MEK1-R-V	mTOR-R-V	mTOR_pS2448-R-C	p70-S6K1-R-V	p70-S6K_pT389-R-V	PDK1-R-V	PDK1_pS241-R-V	PI3K-p110-a-R-C	PI3K-p85-R-V	PKC-b-II_pS660-R-V	PKCa-R-V	Raptor-R-V	Rheb-M-C	Rictor-R-C	S6-M-V	S6_pS235_S236-R-V	S6_pS240_S244-R-V	TSC1-R-C
								Probabilities (QC Score)	0.952028	0.960899	0.945594	0.953151	0.958233	0.803474	0.947722	0.968813	0.879734	0.944256	0.965702	0.883193	0.965866	0.880635	0.959432	0.959654	0.969284	0.942682	0.958465	0.960414	0.906208	0.930937	0.967003	0.972972	0.946366	0.960657	0.921137	0.970813	0.957224	0.954281	0.89967	0.958643	0.892396	0.948107	0.966578	0.944624	0.925787	0.950073	0.950648
								Slide no.	1	2	3	11	12	13	14	15	20	21	49	50	94	95	96	121	122	139	141	143	145	158	168	169	192	193	208	209	212	214	216	218	233	237	238	244	245	246	278
Order	Sample Source	Category_1	Category_2	Category_3	Sample	Sample Name	Sample description	Sample Type	14-3-3-beta-R-V	14-3-3-zeta-R-V	4E-BP1-R-V	Akt_pS473-R-V	Akt_pT308-R-V	AMPK-a2_pS345-R-V	AMPKa-R-C	AMPKa_pT172-R-C	Atg3-R-V	Atg7-R-V	C-Raf-R-C	C-Raf_pS338-R-V	eIF4E-R-V	eIF4E_pS209-R-V	eIF4G-R-C	GSK-3a-b-M-V	GSK-3a-b_pS21_S9-R-V	IGF1R_pY1135_Y1136-R-V	IGFRb-R-C	IR-b-R-C	IRS1-R-V	MEK1-R-V	mTOR-R-V	mTOR_pS2448-R-C	p70-S6K1-R-V	p70-S6K_pT389-R-V	PDK1-R-V	PDK1_pS241-R-V	PI3K-p110-a-R-C	PI3K-p85-R-V	PKC-b-II_pS660-R-V	PKCa-R-V	Raptor-R-V	Rheb-M-C	Rictor-R-C	S6-M-V	S6_pS235_S236-R-V	S6_pS240_S244-R-V	TSC1-R-C
									RawLog2	RawLog2	RawLog2	RawLog2	RawLog2	RawLog2	RawLog2	RawLog2	RawLog2	RawLog2	RawLog2	RawLog2	RawLog2	RawLog2	RawLog2	RawLog2	RawLog2	RawLog2	RawLog2	RawLog2	RawLog2	RawLog2	RawLog2	RawLog2	RawLog2	RawLog2	RawLog2	RawLog2	RawLog2	RawLog2	RawLog2	RawLog2	RawLog2	RawLog2	RawLog2	RawLog2	RawLog2	RawLog2	RawLog2
949	Guang Peng (Hui-Ju Hsieh)	05_Guang_Peng__Hui-Ju_Hsieh			sample	Guang_Peng__Hui-Ju_Hsieh_1	V3 0	Rat cell line_ELT3	-1.39968	-1.03995	-0.627035	-3.29772	-1.91707	-2.85181	-0.780748	-1.27797	-3.04599	-1.61783	-0.512541	-4.23947	0.94264	-3.54293	-0.153683	0.00974076	-0.237732	-1.58609	-3.15441	-1.62991	-3.18255	-5.36997	0.0394299	0.346399	-0.392186	-1.06707	-1.57956	0.770668	-1.12062	-1.36918	-2.03608	-0.570552	-1.47919	0.371593	-0.531913	1.22427	2.36117	0.585271	-0.129329
950	Guang Peng (Hui-Ju Hsieh)	05_Guang_Peng__Hui-Ju_Hsieh			sample	Guang_Peng__Hui-Ju_Hsieh_2	V3 5	Rat cell line_ELT3	-1.36693	-0.940159	-0.377058	-3.16791	-1.84041	-2.87839	-0.742637	-1.1272	-3.08608	-1.52155	-0.651949	-4.36608	0.975568	-3.33029	-0.325814	-0.0477334	-0.38422	-1.53909	-3.12582	-1.48757	-2.88925	-4.9331	0.0483951	-0.105946	0.0286202	-2.53216	-1.62573	0.726065	-1.11454	-1.36839	-2.08169	-0.545835	-1.39146	0.256352	-0.528565	1.21049	-2.3431	-3.45515	-0.0795114
952	Guang Peng (Hui-Ju Hsieh)	05_Guang_Peng__Hui-Ju_Hsieh			sample	Guang_Peng__Hui-Ju_Hsieh_4	V3 20	Rat cell line_ELT3	-1.3338	-0.85907	-0.348089	-3.63015	-1.83671	-2.85593	-0.684865	-0.928457	-3.06293	-1.4126	-0.660961	-4.44643	0.960905	-3.30337	-0.279145	-0.0225744	-0.358088	-1.53192	-3.07712	-1.42263	-2.77822	-5.3646	0.0933019	-0.134389	0.031459	-2.61021	-1.5209	0.762657	-1.03348	-1.41205	-2.05368	-0.477117	-1.36874	0.351103	-0.481936	1.16106	-2.5131	-3.17248	-0.00222728
953	Guang Peng (Hui-Ju Hsieh)	05_Guang_Peng__Hui-Ju_Hsieh			sample	Guang_Peng__Hui-Ju_Hsieh_5	T3 0	Rat cell line_ELT3	-1.24038	-0.856847	-0.256571	-3.97489	-1.87725	-2.60733	-0.484364	-0.799615	-2.75421	-1.31628	-0.36113	-4.19187	1.20916	-3.22435	0.320641	0.296829	0.000943519	-1.337	-2.95039	-1.41932	-2.9475	-4.6811	0.25825	0.485627	0.0971104	-1.03419	-1.38771	1.02766	-0.822332	-0.868062	-1.78121	-0.204208	-1.3712	0.42885	-0.511597	1.62414	2.8439	1.09526	0.203851
954	Guang Peng (Hui-Ju Hsieh)	05_Guang_Peng__Hui-Ju_Hsieh			sample	Guang_Peng__Hui-Ju_Hsieh_6	T3 5	Rat cell line_ELT3	-1.29229	-0.914574	-0.280012	-3.16107	-1.83164	-2.70495	-0.632153	-0.896897	-3.00093	-1.4586	-0.589721	-4.47415	1.03398	-3.16397	0.0100493	0.0993218	-0.124625	-1.49676	-2.99166	-1.45667	-2.74453	-4.91398	0.126922	-0.0439278	0.120276	-2.21407	-1.52505	0.993472	-1.02184	-1.16676	-1.89649	-0.262501	-1.46074	0.312134	-0.681844	1.41717	-1.76962	-2.80634	0.133863
956	Guang Peng (Hui-Ju Hsieh)	05_Guang_Peng__Hui-Ju_Hsieh			sample	Guang_Peng__Hui-Ju_Hsieh_8	T3 20	Rat cell line_ELT3	-1.3985	-1.03502	-0.493403	-3.55211	-1.8773	-2.79032	-0.89727	-1.42836	-3.12793	-1.61074	-0.73791	-4.69442	0.936583	-3.27672	-0.0701265	-0.0229946	-0.351182	-1.57093	-3.16269	-1.58726	-2.86415	-5.11503	-0.0228209	-0.256948	-0.0403148	-2.69507	-1.48749	0.698066	-1.13588	-1.26869	-1.93045	-0.502333	-1.46613	0.202756	-0.763795	1.16722	-2.03178	-3.02757	-0.052702
957	Guang Peng (Hui-Ju Hsieh)	05_Guang_Peng__Hui-Ju_Hsieh			sample	Guang_Peng__Hui-Ju_Hsieh_9	V3R 0	Rat cell line_ELT3	-2.18864	-1.69961	-1.34788	-3.50793	-2.4433	-3.73016	-1.45324	-0.851896	-3.78647	-2.01194	-1.30674	-5.26435	0.110296	-4.16657	-0.873353	-0.62708	-1.41392	-2.14095	-3.36714	-2.1304	-3.73654	-5.84873	-0.346398	-0.173642	-0.588101	-2.01927	-2.2829	0.374094	-1.54002	-2.23334	-3.24091	-1.20291	-1.94054	-0.376933	-1.47478	0.264202	0.666743	-0.193832	-0.645507
958	Guang Peng (Hui-Ju Hsieh)	05_Guang_Peng__Hui-Ju_Hsieh			sample	Guang_Peng__Hui-Ju_Hsieh_10	V3R 5	Rat cell line_ELT3	-1.88894	-1.35402	-1.04674	-2.70536	-1.93727	-3.49469	-1.31261	-0.858355	-3.63797	-1.78348	-1.1009	-4.83073	0.688237	-3.69571	-0.714978	-0.528768	-1.06921	-1.91331	-3.08985	-1.6667	-3.52463	-5.53468	-0.236462	-1.11899	-0.106865	-3.31181	-1.83187	0.524081	-1.29282	-1.73347	-2.87447	-0.981482	-1.705	-0.207717	-0.938735	0.665226	-3.83495	-4.41968	-0.40272
960	Guang Peng (Hui-Ju Hsieh)	05_Guang_Peng__Hui-Ju_Hsieh			sample	Guang_Peng__Hui-Ju_Hsieh_12	V3R 20	Rat cell line_ELT3	-2.29335	-1.7301	-1.55383	-2.98298	-2.13227	-4.18232	-1.72733	-1.42693	-3.94179	-1.9871	-1.37953	-5.18023	0.0555956	-4.10218	-1.1905	-0.709976	-1.33072	-2.11398	-3.29788	-1.79837	-3.7331	-5.84873	-0.494371	-1.3782	-0.517329	-3.33792	-2.30515	-0.0350408	-1.68092	-2.07935	-3.12408	-1.21787	-1.98468	-0.72043	-1.46593	0.282875	-3.83495	-4.41968	-0.688981

## Sheet: NormLinear
								Antibody Name	14-3-3-beta	14-3-3-zeta	4E-BP1	Akt_pS473	Akt_pT308	AMPK-a2_pS345	AMPKa	AMPKa_pT172	Atg3	Atg7	C-Raf	C-Raf_pS338	eIF4E	eIF4E_pS209	eIF4G	GSK-3a-b	GSK-3a-b_pS21_S9	IGF1R_pY1135_Y1136	IGFRb	IR-b	IRS1	MEK1	mTOR	mTOR_pS2448	p70-S6K1	p70-S6K_pT389	PDK1	PDK1_pS241	PI3K-p110-a	PI3K-p85	PKC-b-II_pS660	PKCa	Raptor	Rheb	Rictor	S6	S6_pS235_S236	S6_pS240_S244	TSC1
								Antibody Origin	R	R	R	R	R	R	R	R	R	R	R	R	R	R	R	M	R	R	R	R	R	R	R	R	R	R	R	R	R	R	R	R	R	M	R	M	R	R	R
								Gene Name	YWHAB	YWHAZ	EIF4EBP1	AKT1	AKT1	PRKAA2	PRKAA1	PRKAA1	ATG3	ATG7	RAF1	RAF1	EIF4E	EIF4E	EIF4G1	GSK3A/GSK3B	GSK3A GSK3B	IGF1R	IGF1R	INSRB	IRS1	MAP2K1	MTOR	MTOR	RPS6KB1	RPS6KB1	PDK1	PDK1	PIK3C2A	PIK3R1	PRKCB	PRKCA	RPTOR	RHEB	RICTOR	RPS6	RPS6	RPS6	TSC1
								Validation Status	V	V	V	V	V	V	C	C	V	V	C	V	V	V	C	V	V	V	C	C	V	V	V	C	V	V	V	V	C	V	V	V	V	C	C	V	V	V	C
								Slide Id	GBL1108658	GBL1108659	GBL1106930	GBL1108439	GBL1108601	GBL1108511	GBL1106934	GBL1106935	GBL1108530	GBL1108531	GBL1108613	GBL1108434	GBL1108481	GBL1108637	GBL1108590	GBL1108708	GBL1108444	GBL1108617	GBL1108448	GBL1108529	GBL1108489	GBL1108452	GBL1108454	GBL1108455	GBL1108461	GBL1108462	GBL1108465	GBL1108466	GBL1108490	GBL1108467	GBL1108596	GBL1108603	GBL1108593	GBL1108681	GBL1108594	GBL1108701	GBL1108471	GBL1108472	GBL1108591		CF1 Minimum
								Antibody Name in Heatmap	14-3-3-beta-R-V	14-3-3-zeta-R-V	4E-BP1-R-V	Akt_pS473-R-V	Akt_pT308-R-V	AMPK-a2_pS345-R-V	AMPKa-R-C	AMPKa_pT172-R-C	Atg3-R-V	Atg7-R-V	C-Raf-R-C	C-Raf_pS338-R-V	eIF4E-R-V	eIF4E_pS209-R-V	eIF4G-R-C	GSK-3a-b-M-V	GSK-3a-b_pS21_S9-R-V	IGF1R_pY1135_Y1136-R-V	IGFRb-R-C	IR-b-R-C	IRS1-R-V	MEK1-R-V	mTOR-R-V	mTOR_pS2448-R-C	p70-S6K1-R-V	p70-S6K_pT389-R-V	PDK1-R-V	PDK1_pS241-R-V	PI3K-p110-a-R-C	PI3K-p85-R-V	PKC-b-II_pS660-R-V	PKCa-R-V	Raptor-R-V	Rheb-M-C	Rictor-R-C	S6-M-V	S6_pS235_S236-R-V	S6_pS240_S244-R-V	TSC1-R-C		0.606306
								Probabilities (QC Score)	0.952028	0.960899	0.945594	0.953151	0.958233	0.803474	0.947722	0.968813	0.879734	0.944256	0.965702	0.883193	0.965866	0.880635	0.959432	0.959654	0.969284	0.942682	0.958465	0.960414	0.906208	0.930937	0.967003	0.972972	0.946366	0.960657	0.921137	0.970813	0.957224	0.954281	0.89967	0.958643	0.892396	0.948107	0.966578	0.944624	0.925787	0.950073	0.950648		CF1 Maximum
								Slide no.	1	2	3	11	12	13	14	15	20	21	49	50	94	95	96	121	122	139	141	143	145	158	168	169	192	193	208	209	212	214	216	218	233	237	238	244	245	246	278		1.25126
Order	Sample Source	Category_1	Category_2	Category_3	CF1&2 Outliers	Sample Name	Sample description	Sample Type	14-3-3-beta-R-V	14-3-3-zeta-R-V	4E-BP1-R-V	Akt_pS473-R-V	Akt_pT308-R-V	AMPK-a2_pS345-R-V	AMPKa-R-C	AMPKa_pT172-R-C	Atg3-R-V	Atg7-R-V	C-Raf-R-C	C-Raf_pS338-R-V	eIF4E-R-V	eIF4E_pS209-R-V	eIF4G-R-C	GSK-3a-b-M-V	GSK-3a-b_pS21_S9-R-V	IGF1R_pY1135_Y1136-R-V	IGFRb-R-C	IR-b-R-C	IRS1-R-V	MEK1-R-V	mTOR-R-V	mTOR_pS2448-R-C	p70-S6K1-R-V	p70-S6K_pT389-R-V	PDK1-R-V	PDK1_pS241-R-V	PI3K-p110-a-R-C	PI3K-p85-R-V	PKC-b-II_pS660-R-V	PKCa-R-V	Raptor-R-V	Rheb-M-C	Rictor-R-C	S6-M-V	S6_pS235_S236-R-V	S6_pS240_S244-R-V	TSC1-R-C		CF1
									NormLinear	NormLinear	NormLinear	NormLinear	NormLinear	NormLinear	NormLinear	NormLinear	NormLinear	NormLinear	NormLinear	NormLinear	NormLinear	NormLinear	NormLinear	NormLinear	NormLinear	NormLinear	NormLinear	NormLinear	NormLinear	NormLinear	NormLinear	NormLinear	NormLinear	NormLinear	NormLinear	NormLinear	NormLinear	NormLinear	NormLinear	NormLinear	NormLinear	NormLinear	NormLinear	NormLinear	NormLinear	NormLinear	NormLinear		NormLinear
949	Guang Peng (Hui-Ju Hsieh)	05_Guang_Peng__Hui-Ju_Hsieh			nominal	Guang_Peng__Hui-Ju_Hsieh_1	V3 0	Rat cell line_ELT3	0.998902	0.987616	0.891988	1.06036	0.988556	1.00809	1.00823	0.829853	1.05788	0.994831	1.16583	1.2887	0.993549	0.899387	1.09664	1.02489	1.09976	1.0032	0.992144	0.970383	0.853825	0.987463	1.03036	1.4547	0.793063	2.90172	1.00513	1.03027	0.994536	1.004	1.01117	0.98083	1.00846	1.17761	1.12945	1.0314	23.0184	14.1382	0.972226		1.01081
950	Guang Peng (Hui-Ju Hsieh)	05_Guang_Peng__Hui-Ju_Hsieh			nominal	Guang_Peng__Hui-Ju_Hsieh_2	V3 5	Rat cell line_ELT3	1.00244	1.03826	1.04061	1.13817	1.02272	0.970903	1.01557	0.903783	1.00935	1.0433	1.03835	1.15801	0.997192	1.02243	0.95483	0.966165	0.974711	1.01675	0.992797	1.05068	1.02645	1.31132	1.0171	1.04299	1.0415	1.03109	0.954998	0.979943	0.979779	0.985482	0.961104	0.97884	1.05135	1.06657	1.11059	1.00221	0.866216	0.842912	0.987281		1.03037
952	Guang Peng (Hui-Ju Hsieh)	05_Guang_Peng__Hui-Ju_Hsieh			nominal	Guang_Peng__Hui-Ju_Hsieh_4	V3 20	Rat cell line_ELT3	0.996144	1.06661	1.03109	0.802318	0.995773	0.957694	1.02658	1.00735	0.996098	1.09269	1.00213	1.06369	0.958638	1.01164	0.957777	0.954805	0.963901	0.992341	0.99726	1.06735	1.07659	0.944288	1.019	0.993135	1.01345	0.948616	0.997357	0.976126	1.00652	0.928529	0.951684	0.996983	1.03723	1.10612	1.11399	0.94052	0.747721	0.995781	1.01157		1.06097
953	Guang Peng (Hui-Ju Hsieh)	05_Guang_Peng__Hui-Ju_Hsieh			nominal	Guang_Peng__Hui-Ju_Hsieh_5	T3 0	Rat cell line_ELT3	0.901162	0.905797	0.931544	0.535708	0.820944	0.964758	1.00024	0.933949	1.04615	0.990488	1.04601	1.07597	0.965483	0.906089	1.23076	1.01023	1.04826	0.963152	0.923241	0.907113	0.811802	1.28592	0.968688	1.29422	0.899341	2.39816	0.927473	0.994573	0.987957	1.14792	0.974698	1.02141	0.877999	0.989832	0.925353	1.09933	25.9845	16.2644	0.989437		1.25126
954	Guang Peng (Hui-Ju Hsieh)	05_Guang_Peng__Hui-Ju_Hsieh			nominal	Guang_Peng__Hui-Ju_Hsieh_6	T3 5	Rat cell line_ELT3	0.948687	0.949734	1.00022	1.02768	0.924679	0.98397	0.985292	0.952768	0.962212	0.979394	0.974256	0.965552	0.933165	1.03109	1.08299	0.961423	1.04862	0.940922	0.979133	0.964642	1.01976	1.19416	0.965159	0.978465	0.997347	1.15517	0.920252	1.05997	0.938918	1.01846	0.982009	1.07053	0.900508	0.996265	0.897443	1.03937	1.1584	1.18765	1.02865		1.14656
956	Guang Peng (Hui-Ju Hsieh)	05_Guang_Peng__Hui-Ju_Hsieh			nominal	Guang_Peng__Hui-Ju_Hsieh_8	T3 20	Rat cell line_ELT3	0.972056	0.963569	0.951477	0.864345	0.988066	1.02287	0.904267	0.727008	0.971808	0.97207	0.969624	0.914132	0.962007	1.0517	1.12988	0.974167	0.988454	0.985747	0.959166	0.97184	1.03521	1.14571	0.959536	0.93102	0.98411	0.912832	1.04172	0.952593	0.95684	1.04664	1.05787	0.999866	0.989474	1.01857	0.935141	0.963982	1.06531	1.12365	0.996887		1.03958
957	Guang Peng (Hui-Ju Hsieh)	05_Guang_Peng__Hui-Ju_Hsieh			nominal	Guang_Peng__Hui-Ju_Hsieh_9	V3R 0	Rat cell line_ELT3	0.913798	0.988189	0.855446	1.44877	1.08497	0.8668	0.999884	1.76234	1.00082	1.19658	1.06264	1.00106	0.881978	0.922654	1.05257	1.04184	0.769231	1.07941	1.35321	1.0842	0.919242	1.12003	1.24644	1.60344	1.09436	2.37052	0.975725	1.23708	1.17544	0.871816	0.693366	1.00014	1.15774	1.1079	0.928678	0.838011	11.2417	13.0224	1.07451		0.639501
958	Guang Peng (Hui-Ju Hsieh)	05_Guang_Peng__Hui-Ju_Hsieh			nominal	Guang_Peng__Hui-Ju_Hsieh_10	V3R 5	Rat cell line_ELT3	0.934885	1.04366	0.876055	2.10033	1.28067	0.848187	0.916163	1.45826	0.922033	1.16521	1.01868	1.12377	1.09427	1.06284	0.976373	0.927012	0.811922	1.05051	1.3631	1.24276	0.88493	1.15733	1.11803	0.692092	1.26974	0.804336	1.10864	1.14087	1.15958	1.02468	0.742951	0.969189	1.13293	1.03545	1.11923	0.919726	0.412454	0.578456	1.05678		0.769402
960	Guang Peng (Hui-Ju Hsieh)	05_Guang_Peng__Hui-Ju_Hsieh			nominal	Guang_Peng__Hui-Ju_Hsieh_12	V3R 20	Rat cell line_ELT3	0.874651	0.995782	0.763305	2.14551	1.38533	0.652091	0.851028	1.21756	0.92492	1.25292	1.03986	1.09216	0.873966	0.992949	0.869528	1.0124	0.838701	1.13191	1.46124	1.40464	0.948349	1.15274	1.15779	0.71606	1.18295	0.978123	0.988851	0.958828	1.0972	0.998357	0.773811	1.01874	1.15565	0.898674	0.961689	0.873725	0.510729	0.716285	1.07307		0.621352
[truncated: 1 more columns]

## Sheet: NormLog2
								Antibody Name	14-3-3-beta	14-3-3-zeta	4E-BP1	Akt_pS473	Akt_pT308	AMPK-a2_pS345	AMPKa	AMPKa_pT172	Atg3	Atg7	C-Raf	C-Raf_pS338	eIF4E	eIF4E_pS209	eIF4G	GSK-3a-b	GSK-3a-b_pS21_S9	IGF1R_pY1135_Y1136	IGFRb	IR-b	IRS1	MEK1	mTOR	mTOR_pS2448	p70-S6K1	p70-S6K_pT389	PDK1	PDK1_pS241	PI3K-p110-a	PI3K-p85	PKC-b-II_pS660	PKCa	Raptor	Rheb	Rictor	S6	S6_pS235_S236	S6_pS240_S244	TSC1
								Antibody Origin	R	R	R	R	R	R	R	R	R	R	R	R	R	R	R	M	R	R	R	R	R	R	R	R	R	R	R	R	R	R	R	R	R	M	R	M	R	R	R
								Gene Name	YWHAB	YWHAZ	EIF4EBP1	AKT1	AKT1	PRKAA2	PRKAA1	PRKAA1	ATG3	ATG7	RAF1	RAF1	EIF4E	EIF4E	EIF4G1	GSK3A/GSK3B	GSK3A GSK3B	IGF1R	IGF1R	INSRB	IRS1	MAP2K1	MTOR	MTOR	RPS6KB1	RPS6KB1	PDK1	PDK1	PIK3C2A	PIK3R1	PRKCB	PRKCA	RPTOR	RHEB	RICTOR	RPS6	RPS6	RPS6	TSC1
								Validation Status	V	V	V	V	V	V	C	C	V	V	C	V	V	V	C	V	V	V	C	C	V	V	V	C	V	V	V	V	C	V	V	V	V	C	C	V	V	V	C
								Slide Id	GBL1108658	GBL1108659	GBL1106930	GBL1108439	GBL1108601	GBL1108511	GBL1106934	GBL1106935	GBL1108530	GBL1108531	GBL1108613	GBL1108434	GBL1108481	GBL1108637	GBL1108590	GBL1108708	GBL1108444	GBL1108617	GBL1108448	GBL1108529	GBL1108489	GBL1108452	GBL1108454	GBL1108455	GBL1108461	GBL1108462	GBL1108465	GBL1108466	GBL1108490	GBL1108467	GBL1108596	GBL1108603	GBL1108593	GBL1108681	GBL1108594	GBL1108701	GBL1108471	GBL1108472	GBL1108591
								Antibody Name in Heatmap	14-3-3-beta-R-V	14-3-3-zeta-R-V	4E-BP1-R-V	Akt_pS473-R-V	Akt_pT308-R-V	AMPK-a2_pS345-R-V	AMPKa-R-C	AMPKa_pT172-R-C	Atg3-R-V	Atg7-R-V	C-Raf-R-C	C-Raf_pS338-R-V	eIF4E-R-V	eIF4E_pS209-R-V	eIF4G-R-C	GSK-3a-b-M-V	GSK-3a-b_pS21_S9-R-V	IGF1R_pY1135_Y1136-R-V	IGFRb-R-C	IR-b-R-C	IRS1-R-V	MEK1-R-V	mTOR-R-V	mTOR_pS2448-R-C	p70-S6K1-R-V	p70-S6K_pT389-R-V	PDK1-R-V	PDK1_pS241-R-V	PI3K-p110-a-R-C	PI3K-p85-R-V	PKC-b-II_pS660-R-V	PKCa-R-V	Raptor-R-V	Rheb-M-C	Rictor-R-C	S6-M-V	S6_pS235_S236-R-V	S6_pS240_S244-R-V	TSC1-R-C
								Probabilities (QC Score)	0.952028	0.960899	0.945594	0.953151	0.958233	0.803474	0.947722	0.968813	0.879734	0.944256	0.965702	0.883193	0.965866	0.880635	0.959432	0.959654	0.969284	0.942682	0.958465	0.960414	0.906208	0.930937	0.967003	0.972972	0.946366	0.960657	0.921137	0.970813	0.957224	0.954281	0.89967	0.958643	0.892396	0.948107	0.966578	0.944624	0.925787	0.950073	0.950648
								Slide no.	1	2	3	11	12	13	14	15	20	21	49	50	94	95	96	121	122	139	141	143	145	158	168	169	192	193	208	209	212	214	216	218	233	237	238	244	245	246	278
Order	Sample Source	Category_1	Category_2	Category_3	Sample	Sample Name	Sample description	Sample Type	14-3-3-beta-R-V	14-3-3-zeta-R-V	4E-BP1-R-V	Akt_pS473-R-V	Akt_pT308-R-V	AMPK-a2_pS345-R-V	AMPKa-R-C	AMPKa_pT172-R-C	Atg3-R-V	Atg7-R-V	C-Raf-R-C	C-Raf_pS338-R-V	eIF4E-R-V	eIF4E_pS209-R-V	eIF4G-R-C	GSK-3a-b-M-V	GSK-3a-b_pS21_S9-R-V	IGF1R_pY1135_Y1136-R-V	IGFRb-R-C	IR-b-R-C	IRS1-R-V	MEK1-R-V	mTOR-R-V	mTOR_pS2448-R-C	p70-S6K1-R-V	p70-S6K_pT389-R-V	PDK1-R-V	PDK1_pS241-R-V	PI3K-p110-a-R-C	PI3K-p85-R-V	PKC-b-II_pS660-R-V	PKCa-R-V	Raptor-R-V	Rheb-M-C	Rictor-R-C	S6-M-V	S6_pS235_S236-R-V	S6_pS240_S244-R-V	TSC1-R-C
									NormLog2	NormLog2	NormLog2	NormLog2	NormLog2	NormLog2	NormLog2	NormLog2	NormLog2	NormLog2	NormLog2	NormLog2	NormLog2	NormLog2	NormLog2	NormLog2	NormLog2	NormLog2	NormLog2	NormLog2	NormLog2	NormLog2	NormLog2	NormLog2	NormLog2	NormLog2	NormLog2	NormLog2	NormLog2	NormLog2	NormLog2	NormLog2	NormLog2	NormLog2	NormLog2	NormLog2	NormLog2	NormLog2	NormLog2
949	Guang Peng (Hui-Ju Hsieh)	05_Guang_Peng__Hui-Ju_Hsieh			sample	Guang_Peng__Hui-Ju_Hsieh_1	V3 0	Rat cell line_ELT3	-0.00158463	-0.0179782	-0.164904	0.0845527	-0.0166047	0.0116305	0.0118297	-0.269073	0.0811747	-0.00747598	0.221354	0.365914	-0.00933708	-0.152986	0.133095	0.035464	0.137183	0.00461395	-0.0113785	-0.0433734	-0.227988	-0.0182007	0.0431475	0.54072	-0.334493	1.53691	0.00738629	0.0430215	-0.0079039	0.0057664	0.0160185	-0.0279247	0.0121606	0.235863	0.175625	0.0446102	4.52472	3.82153	-0.0406369
950	Guang Peng (Hui-Ju Hsieh)	05_Guang_Peng__Hui-Ju_Hsieh			sample	Guang_Peng__Hui-Ju_Hsieh_2	V3 5	Rat cell line_ELT3	0.00352213	0.054163	0.0574256	0.186718	0.0324071	-0.0426012	0.0222917	-0.145951	0.0134306	0.0611575	0.0542979	0.211647	-0.00405622	0.0320056	-0.0666844	-0.0496582	-0.0369529	0.0239672	-0.010429	0.0713267	0.0376594	0.391018	0.0244646	0.0607263	0.0586652	0.04417	-0.06643	-0.0292299	-0.029472	-0.0210991	-0.0572357	-0.0308556	0.0722393	0.0929736	0.151324	0.00318467	-0.207202	-0.246547	-0.0184675
952	Guang Peng (Hui-Ju Hsieh)	05_Guang_Peng__Hui-Ju_Hsieh			sample	Guang_Peng__Hui-Ju_Hsieh_4	V3 20	Rat cell line_ELT3	-0.00557358	0.0930298	0.0441723	-0.317754	-0.00611187	-0.0623629	0.0378421	0.0105674	-0.00563994	0.127889	0.00306305	0.0890831	-0.0609425	0.0166946	-0.0622379	-0.0667217	-0.053043	-0.0110923	-0.0039589	0.0940387	0.106472	-0.0827011	0.0271491	-0.00993869	0.0192816	-0.0761043	-0.00381837	-0.0348604	0.00937008	-0.106982	-0.0714451	-0.00435956	0.0527398	0.145502	0.15573	-0.0884689	-0.419428	-0.00609962	0.0165942
953	Guang Peng (Hui-Ju Hsieh)	05_Guang_Peng__Hui-Ju_Hsieh			sample	Guang_Peng__Hui-Ju_Hsieh_5	T3 0	Rat cell line_ELT3	-0.150142	-0.142741	-0.102304	-0.900482	-0.284645	-0.0517607	0.00034959	-0.0985844	0.0650868	-0.0137885	0.0649009	0.105642	-0.0506772	-0.142276	0.299554	0.0146878	0.0679951	-0.0541646	-0.115221	-0.140645	-0.3008	0.362806	-0.0458967	0.372083	-0.153061	1.26193	-0.108622	-0.00785019	-0.0174798	0.199018	-0.0369721	0.0305554	-0.187708	-0.014745	-0.111924	0.136626	4.69958	4.02365	-0.0153209
954	Guang Peng (Hui-Ju Hsieh)	05_Guang_Peng__Hui-Ju_Hsieh			sample	Guang_Peng__Hui-Ju_Hsieh_6	T3 5	Rat cell line_ELT3	-0.0759957	-0.0744043	0.000318522	0.039398	-0.112975	-0.0233137	-0.0213766	-0.0698032	-0.0555729	-0.0300393	-0.0376279	-0.0505737	-0.0997962	0.0441707	0.115026	-0.0567562	0.0684892	-0.0878534	-0.0304235	-0.0519339	0.0282255	0.25599	-0.0511611	-0.0314085	-0.00383186	0.208108	-0.119899	0.0840244	-0.0909288	0.0263855	-0.0261925	0.0983248	-0.151189	-0.00539812	-0.156108	0.0557091	0.21213	0.248113	0.040754
956	Guang Peng (Hui-Ju Hsieh)	05_Guang_Peng__Hui-Ju_Hsieh			sample	Guang_Peng__Hui-Ju_Hsieh_8	T3 20	Rat cell line_ELT3	-0.0408888	-0.0535398	-0.0717589	-0.210321	-0.0173202	0.0326291	-0.14518	-0.459956	-0.0412564	-0.0408681	-0.0445023	-0.129526	-0.055881	0.0727294	0.176164	-0.0377588	-0.0167539	-0.0207101	-0.0601471	-0.0412093	0.0499274	0.196246	-0.0595907	-0.103115	-0.0231091	-0.131578	0.0589726	-0.0700677	-0.0636502	0.0657612	0.0811601	-0.000193233	-0.0152659	0.0265381	-0.0967448	-0.0529219	0.0912777	0.168197	-0.00449745
957	Guang Peng (Hui-Ju Hsieh)	05_Guang_Peng__Hui-Ju_Hsieh			sample	Guang_Peng__Hui-Ju_Hsieh_9	V3R 0	Rat cell line_ELT3	-0.130053	-0.0171407	-0.22525	0.534832	0.117656	-0.206229	-0.000167323	0.817494	0.00118313	0.258914	0.0876467	0.00152159	-0.181186	-0.116138	0.0739187	0.059138	-0.378512	0.110247	0.436385	0.116632	-0.121483	0.163537	0.317814	0.681173	0.130086	1.2452	-0.0354534	0.306942	0.233195	-0.197904	-0.52831	0.000208796	0.211308	0.147831	-0.106749	-0.254958	3.49078	3.70292	0.103679
958	Guang Peng (Hui-Ju Hsieh)	05_Guang_Peng__Hui-Ju_Hsieh			sample	Guang_Peng__Hui-Ju_Hsieh_10	V3R 5	Rat cell line_ELT3	-0.0971394	0.0616554	-0.190906	1.07061	0.356897	-0.237546	-0.126323	0.544245	-0.117109	0.220587	0.0267035	0.168349	0.129965	0.0879305	-0.0344961	-0.109341	-0.300587	0.0710933	0.446888	0.313546	-0.176365	0.210797	0.16096	-0.530964	0.344532	-0.314129	0.148786	0.190139	0.213597	0.0351753	-0.42866	-0.0451502	0.180055	0.0502574	0.162507	-0.120724	-1.2777	-0.78972	0.0796764
960	Guang Peng (Hui-Ju Hsieh)	05_Guang_Peng__Hui-Ju_Hsieh			sample	Guang_Peng__Hui-Ju_Hsieh_12	V3R 20	Rat cell line_ELT3	-0.19322	-0.00609775	-0.389669	1.10132	0.470225	-0.616855	-0.232721	0.283994	-0.112599	0.325294	0.0563929	0.127181	-0.19435	-0.0102086	-0.201695	0.0177783	-0.253772	0.178758	0.54719	0.490196	-0.0765097	0.205073	0.211378	-0.481848	0.242394	-0.0319127	-0.0161754	-0.0606567	0.133827	-0.00237291	-0.369948	0.0267837	0.208706	-0.15413	-0.0563576	-0.194749	-0.96937	-0.481394	0.101742

## Sheet: NormLog2_MedianCentered
								Antibody Name	14-3-3-beta	14-3-3-zeta	4E-BP1	Akt_pS473	Akt_pT308	AMPK-a2_pS345	AMPKa	AMPKa_pT172	Atg3	Atg7	C-Raf	C-Raf_pS338	eIF4E	eIF4E_pS209	eIF4G	GSK-3a-b	GSK-3a-b_pS21_S9	IGF1R_pY1135_Y1136	IGFRb	IR-b	IRS1	MEK1	mTOR	mTOR_pS2448	p70-S6K1	p70-S6K_pT389	PDK1	PDK1_pS241	PI3K-p110-a	PI3K-p85	PKC-b-II_pS660	PKCa	Raptor	Rheb	Rictor	S6	S6_pS235_S236	S6_pS240_S244	TSC1
								Antibody Origin	R	R	R	R	R	R	R	R	R	R	R	R	R	R	R	M	R	R	R	R	R	R	R	R	R	R	R	R	R	R	R	R	R	M	R	M	R	R	R
								Gene Name	YWHAB	YWHAZ	EIF4EBP1	AKT1	AKT1	PRKAA2	PRKAA1	PRKAA1	ATG3	ATG7	RAF1	RAF1	EIF4E	EIF4E	EIF4G1	GSK3A/GSK3B	GSK3A GSK3B	IGF1R	IGF1R	INSRB	IRS1	MAP2K1	MTOR	MTOR	RPS6KB1	RPS6KB1	PDK1	PDK1	PIK3C2A	PIK3R1	PRKCB	PRKCA	RPTOR	RHEB	RICTOR	RPS6	RPS6	RPS6	TSC1
								Validation Status	V	V	V	V	V	V	C	C	V	V	C	V	V	V	C	V	V	V	C	C	V	V	V	C	V	V	V	V	C	V	V	V	V	C	C	V	V	V	C
								Slide Id	GBL1108658	GBL1108659	GBL1106930	GBL1108439	GBL1108601	GBL1108511	GBL1106934	GBL1106935	GBL1108530	GBL1108531	GBL1108613	GBL1108434	GBL1108481	GBL1108637	GBL1108590	GBL1108708	GBL1108444	GBL1108617	GBL1108448	GBL1108529	GBL1108489	GBL1108452	GBL1108454	GBL1108455	GBL1108461	GBL1108462	GBL1108465	GBL1108466	GBL1108490	GBL1108467	GBL1108596	GBL1108603	GBL1108593	GBL1108681	GBL1108594	GBL1108701	GBL1108471	GBL1108472	GBL1108591
								Antibody Name in Heatmap	14-3-3-beta-R-V	14-3-3-zeta-R-V	4E-BP1-R-V	Akt_pS473-R-V	Akt_pT308-R-V	AMPK-a2_pS345-R-V	AMPKa-R-C	AMPKa_pT172-R-C	Atg3-R-V	Atg7-R-V	C-Raf-R-C	C-Raf_pS338-R-V	eIF4E-R-V	eIF4E_pS209-R-V	eIF4G-R-C	GSK-3a-b-M-V	GSK-3a-b_pS21_S9-R-V	IGF1R_pY1135_Y1136-R-V	IGFRb-R-C	IR-b-R-C	IRS1-R-V	MEK1-R-V	mTOR-R-V	mTOR_pS2448-R-C	p70-S6K1-R-V	p70-S6K_pT389-R-V	PDK1-R-V	PDK1_pS241-R-V	PI3K-p110-a-R-C	PI3K-p85-R-V	PKC-b-II_pS660-R-V	PKCa-R-V	Raptor-R-V	Rheb-M-C	Rictor-R-C	S6-M-V	S6_pS235_S236-R-V	S6_pS240_S244-R-V	TSC1-R-C
								Probabilities (QC Score)	0.952028	0.960899	0.945594	0.953151	0.958233	0.803474	0.947722	0.968813	0.879734	0.944256	0.965702	0.883193	0.965866	0.880635	0.959432	0.959654	0.969284	0.942682	0.958465	0.960414	0.906208	0.930937	0.967003	0.972972	0.946366	0.960657	0.921137	0.970813	0.957224	0.954281	0.89967	0.958643	0.892396	0.948107	0.966578	0.944624	0.925787	0.950073	0.950648
								Slide no.	1	2	3	11	12	13	14	15	20	21	49	50	94	95	96	121	122	139	141	143	145	158	168	169	192	193	208	209	212	214	216	218	233	237	238	244	245	246	278
Order	Sample Source	Category_1	Category_2	Category_3	Sample	Sample Name	Sample description	Sample Type	14-3-3-beta-R-V	14-3-3-zeta-R-V	4E-BP1-R-V	Akt_pS473-R-V	Akt_pT308-R-V	AMPK-a2_pS345-R-V	AMPKa-R-C	AMPKa_pT172-R-C	Atg3-R-V	Atg7-R-V	C-Raf-R-C	C-Raf_pS338-R-V	eIF4E-R-V	eIF4E_pS209-R-V	eIF4G-R-C	GSK-3a-b-M-V	GSK-3a-b_pS21_S9-R-V	IGF1R_pY1135_Y1136-R-V	IGFRb-R-C	IR-b-R-C	IRS1-R-V	MEK1-R-V	mTOR-R-V	mTOR_pS2448-R-C	p70-S6K1-R-V	p70-S6K_pT389-R-V	PDK1-R-V	PDK1_pS241-R-V	PI3K-p110-a-R-C	PI3K-p85-R-V	PKC-b-II_pS660-R-V	PKCa-R-V	Raptor-R-V	Rheb-M-C	Rictor-R-C	S6-M-V	S6_pS235_S236-R-V	S6_pS240_S244-R-V	TSC1-R-C
									Median-Centered	Median-Centered	Median-Centered	Median-Centered	Median-Centered	Median-Centered	Median-Centered	Median-Centered	Median-Centered	Median-Centered	Median-Centered	Median-Centered	Median-Centered	Median-Centered	Median-Centered	Median-Centered	Median-Centered	Median-Centered	Median-Centered	Median-Centered	Median-Centered	Median-Centered	Median-Centered	Median-Centered	Median-Centered	Median-Centered	Median-Centered	Median-Centered	Median-Centered	Median-Centered	Median-Centered	Median-Centered	Median-Centered	Median-Centered	Median-Centered	Median-Centered	Median-Centered	Median-Centered	Median-Centered
949	Guang Peng (Hui-Ju Hsieh)	05_Guang_Peng__Hui-Ju_Hsieh			sample	Guang_Peng__Hui-Ju_Hsieh_1	V3 0	Rat cell line_ELT3	0.0353707	-0.0209414	-0.0780016	0.0225773	-0.00524642	0.0588114	0.0117385	-0.239455	0.100922	-0.0737886	0.180854	0.268551	0.0439421	-0.179342	0.113384	0.0547703	0.180464	-0.00621508	-0.000474753	-0.121567	-0.203846	-0.220655	0.0173407	0.584464	-0.365622	1.56701	0.0332007	0.0467079	-0.00203571	0.00406965	0.0803589	-0.031484	-0.0404662	0.223134	0.252176	0.115306	4.58268	3.876	-0.0568821
950	Guang Peng (Hui-Ju Hsieh)	05_Guang_Peng__Hui-Ju_Hsieh			sample	Guang_Peng__Hui-Ju_Hsieh_2	V3 5	Rat cell line_ELT3	0.0404774	0.0511998	0.144328	0.124743	0.0437653	0.00457976	0.0222006	-0.116334	0.0331776	-0.00515518	0.0137972	0.114284	0.0492229	0.00564983	-0.0863957	-0.030352	0.00632717	0.0131381	0.000474753	-0.00686709	0.0618015	0.188564	-0.00134224	0.104471	0.0275356	0.0742748	-0.0406156	-0.0255435	-0.0236039	-0.0227959	0.00710469	-0.0344149	0.0196124	0.0802451	0.227876	0.0738801	-0.14924	-0.19207	-0.0347127
952	Guang Peng (Hui-Ju Hsieh)	05_Guang_Peng__Hui-Ju_Hsieh			sample	Guang_Peng__Hui-Ju_Hsieh_4	V3 20	Rat cell line_ELT3	0.0313817	0.0900666	0.131074	-0.379729	0.00524642	-0.0151819	0.037751	0.0401853	0.014107	0.0615759	-0.0374376	-0.00827956	-0.00766332	-0.0096612	-0.0819492	-0.0474154	-0.00976295	-0.0219213	0.00694483	0.0158449	0.130614	-0.285156	0.00134224	0.033806	-0.0118479	-0.0459995	0.0219961	-0.031174	0.0152383	-0.108679	-0.00710469	-0.00791886	0.000112906	0.132773	0.232282	-0.0177735	-0.361466	0.0483768	0.000349047
953	Guang Peng (Hui-Ju Hsieh)	05_Guang_Peng__Hui-Ju_Hsieh			sample	Guang_Peng__Hui-Ju_Hsieh_5	T3 0	Rat cell line_ELT3	-0.113187	-0.145704	-0.015402	-0.962457	-0.273286	-0.00457976	0.000258456	-0.0689665	0.0848338	-0.0801011	0.0244002	0.00827956	0.0026019	-0.168632	0.279843	0.0339941	0.111275	-0.0649936	-0.104317	-0.218839	-0.276657	0.160352	-0.0717035	0.415828	-0.18419	1.29203	-0.082808	-0.00416378	-0.0116116	0.197321	0.0273683	0.0269961	-0.240335	-0.0274735	-0.0353729	0.207322	4.75754	4.07813	-0.0315661
954	Guang Peng (Hui-Ju Hsieh)	05_Guang_Peng__Hui-Ju_Hsieh			sample	Guang_Peng__Hui-Ju_Hsieh_6	T3 5	Rat cell line_ELT3	-0.0390404	-0.0773675	0.0872207	-0.0225773	-0.101617	0.0238673	-0.0214677	-0.0401853	-0.035826	-0.096352	-0.0781285	-0.147936	-0.046517	0.017815	0.0953144	-0.0374499	0.111769	-0.0986824	-0.0195197	-0.130128	0.0523676	0.0535358	-0.076968	0.0123362	-0.0349614	0.238213	-0.0940843	0.0877109	-0.0850606	0.0246888	0.0381479	0.0947655	-0.203816	-0.0181266	-0.0795566	0.126404	0.270092	0.30259	0.0245088
956	Guang Peng (Hui-Ju Hsieh)	05_Guang_Peng__Hui-Ju_Hsieh			sample	Guang_Peng__Hui-Ju_Hsieh_8	T3 20	Rat cell line_ELT3	-0.00393349	-0.056503	0.0151432	-0.272297	-0.00596187	0.0798101	-0.145271	-0.430338	-0.0215094	-0.107181	-0.085003	-0.226888	-0.0026019	0.0463736	0.156452	-0.0184525	0.0265262	-0.0315391	-0.0492434	-0.119403	0.0740695	-0.00620848	-0.0853976	-0.0593705	-0.0542387	-0.101474	0.084787	-0.0663813	-0.057782	0.0640645	0.145501	-0.00375254	-0.0678928	0.0138096	-0.0201936	0.0177735	0.14924	0.222673	-0.0207426
957	Guang Peng (Hui-Ju Hsieh)	05_Guang_Peng__Hui-Ju_Hsieh			sample	Guang_Peng__Hui-Ju_Hsieh_9	V3R 0	Rat cell line_ELT3	-0.0930973	-0.0201039	-0.138348	0.472856	0.129014	-0.159048	-0.000258456	0.847111	0.0209301	0.192602	0.0471461	-0.095841	-0.127907	-0.142493	0.0542074	0.0784442	-0.335232	0.0994177	0.447289	0.0384387	-0.0973412	-0.0389175	0.292007	0.724918	0.0989567	1.27531	-0.00963901	0.310628	0.239063	-0.199601	-0.46397	-0.00335051	0.158681	0.135103	-0.0301979	-0.184263	3.54875	3.75739	0.0874343
958	Guang Peng (Hui-Ju Hsieh)	05_Guang_Peng__Hui-Ju_Hsieh			sample	Guang_Peng__Hui-Ju_Hsieh_10	V3R 5	Rat cell line_ELT3	-0.0601841	0.0586922	-0.104004	1.00864	0.368256	-0.190365	-0.126415	0.573863	-0.0973623	0.154275	-0.0137972	0.0709866	0.183244	0.0615747	-0.0542074	-0.0900344	-0.257307	0.0602643	0.457792	0.235352	-0.152223	0.00834269	0.135153	-0.487219	0.313403	-0.284024	0.174601	0.193826	0.219465	0.0334786	-0.36432	-0.0487095	0.127428	0.0375289	0.239058	-0.0500286	-1.21973	-0.735243	0.0634312
960	Guang Peng (Hui-Ju Hsieh)	05_Guang_Peng__Hui-Ju_Hsieh			sample	Guang_Peng__Hui-Ju_Hsieh_12	V3R 20	Rat cell line_ELT3	-0.156265	-0.00906097	-0.302767	1.03935	0.481583	-0.569674	-0.232812	0.313612	-0.0928521	0.258981	0.0158922	0.0298189	-0.141071	-0.0365643	-0.221406	0.0370845	-0.210492	0.167928	0.558093	0.412003	-0.0523676	0.00261881	0.185571	-0.438104	0.211265	-0.00180789	0.00963901	-0.0569703	0.139695	-0.00406965	-0.305607	0.0232244	0.15608	-0.166859	0.0201936	-0.124054	-0.911408	-0.426917	0.0854965
