# Supplementary material for: Systems biology approach reveals a link between mTORC1 and G2/M DNA damage checkpoint recovery
Source: Nat Commun. 2018 Sep 28;9:3982. doi: 10.1038/s41467-018-05639-x (PMC6162282; doi:10.1038/s41467-018-05639-x)
Supplement: Supplementary file 10 — Supplementary Software 1 [file 41467_2018_5639_MOESM10_ESM.zip]

Archive with 6 entries (6 files):
- show_ff_max_flow.m
- bfs_augmentpath.m
- main.m
- output_data.m
- save_data_build.m
- RPPA.R
