# Supplementary material for: Systems biology approach reveals a link between mTORC1 and G2/M DNA damage checkpoint recovery
Source: Nat Commun. 2018 Sep 28;9:3982. doi: 10.1038/s41467-018-05639-x (PMC6162282; doi:10.1038/s41467-018-05639-x)
Supplement: Supplementary file 10 — Supplementary Software 1 [file 41467_2018_5639_MOESM10_ESM.zip › show_ff_max_flow.m]

function [max_flow,path,flow]=show_ff_max_flow(source,sink,capacity,nodes_number)
path=[];
flow=[];
current_flow=zeros(nodes_number,nodes_number);  %initiation
max_flow=0;  %initiation
augmentpath = bfs_augmentpath(source,sink,current_flow,capacity,nodes_number);
%use the breadth-first search algorithm to find "augmentpath" between "source (start)" and "sink (target)" in bfs_augmentpath.m

path=[path;augmentpath];

while ~isempty(augmentpath)  %determine whether "augmentpath" is empty
    %--- if the "augmentpath" exists, use Ford-Fulkerson algorithm to find the maximum flow ---%
    increment = inf;  %the increment is a floating-point number (positive infinity)
	%--- search the minimum flow in "augmentpath" using the residual graph ---%	
    for i=1:length(augmentpath)-1
        increment=min(increment, capacity(augmentpath(i),augmentpath(i+1))-current_flow(augmentpath(i),augmentpath(i+1)));  %the minimum flow (incremeant) is the minimum value of the remaining capacity
    end
    
	%--- update all current flows between node(i) and node(i+1) in "augmentpath" ---%
    for i=1:length(augmentpath)-1
        current_flow(augmentpath(i),augmentpath(i+1))=current_flow(augmentpath(i),augmentpath(i+1))+increment;  %increase flows along forward edges in the residual graph
        current_flow(augmentpath(i+1),augmentpath(i))=current_flow(augmentpath(i+1),augmentpath(i))-increment;  %decrease flows along backward edges in the residual graph
    end

    augmentpath = bfs_augmentpath(source,sink,current_flow,capacity,nodes_number);

	%--- update the value of the maximum flow between the source and the sink in bfs_augmentpath(source,sink,current_flow,capacity,nodes_number) ---%
    max_flow=max_flow+increment;
	
	%--- save the path ---%
	if(size(path,2)>size(augmentpath,2))  %adjust the size for saving the path
		path=[path ; augmentpath zeros(1,size(path,2)-length(augmentpath))];
	else
		path=[path zeros(size(path,1),size(augmentpath,2)-size(path,2)) ; augmentpath];
	end

	flow=[flow;increment];
	
end
