# Supplementary material for: Systems biology approach reveals a link between mTORC1 and G2/M DNA damage checkpoint recovery
Source: Nat Commun. 2018 Sep 28;9:3982. doi: 10.1038/s41467-018-05639-x (PMC6162282; doi:10.1038/s41467-018-05639-x)
Supplement: Supplementary file 10 — Supplementary Software 1 [file 41467_2018_5639_MOESM10_ESM.zip › bfs_augmentpath.m]

function augmentpath=bfs_augmentpath(start,target,current_flow,capacity,n)
    WHITE =0; 
    GRAY=1;  %mark the node currently in process as GRAY. The node fits the criteria below
    BLACK=2;  %mark the node which has been processed as BLACK. The node was at the end of the queue
    color(1:n)=WHITE; %mark every node in the queue as WHITE (initiation action)
    head=1;
    tail=1;
    q=[];
    augmentpath=[];
    
    %--- enqueue ---%
    q=[start q];  %put "start" in q (queue)
    color(start)=GRAY;  %mark "start" as GRAY
    
	pred(start)=-1;
	
    pred=zeros(1,n);  %initiation
    while ~isempty (q) %determine whether the queue is empty
        %--- dequeue u at the end of the queue ---% 
		    u=q(end);  %the element u is at the end of the queue
            q(end)=[];  %remove u from the end of the queue
            color(u)=BLACK;  %mark u as BLACK
        %--- dequeue done ---%
					%find a path between u and its neighbor node v with "capacity(u,v)>current_flow(u,v)" using the method similar to the breadth-first search algorithm 
            for v=1:n  %search all nodes connected with u
                if (color(v)==WHITE && capacity(u,v)>current_flow(u,v) )
        %--- enqueue v at the front of the queue ---;
                    q=[v q];  %insert v into the queue
                    color(v)=GRAY;  %mark v as GRAY
		%--- enqueue done ---%
                    pred(v)=u;  %save node u connected with node v in the temporary in-memory table (pred(v))

                end
            end
    end
    if color(target)==BLACK  %if "target (sink)" is accessible, an augmentpath exists between "target (sink)" and "start (source)" 
       temp=target;
       while pred(temp)~=start  %establish the augmentpath from "target (sink)" to "start (source)"
        augmentpath = [pred(temp) augmentpath];  %the augmentpath does not contain "start (source)" AND "target (sink)"
        temp=pred(temp);
       end
       augmentpath=[start augmentpath target];  %the augmentpath contains "start (source)" AND "target (sink)"
    else
        augmentpath=[];  %otherwise, no augmentpath is established
    end
