# Supplementary material for: Systems biology approach reveals a link between mTORC1 and G2/M DNA damage checkpoint recovery
Source: Nat Commun. 2018 Sep 28;9:3982. doi: 10.1038/s41467-018-05639-x (PMC6162282; doi:10.1038/s41467-018-05639-x)
Supplement: Supplementary file 10 — Supplementary Software 1 [file 41467_2018_5639_MOESM10_ESM.zip › output_data.m]

function [save_location_index]=output_data(save_parameter,name_source_sink,save_flow,name_save_path,location_index)
	file_name='run_results.xlsx';  %the name of the file: change the name of the old file before you run the new one.
	save_matrix=[];
	temp_space=nan(size(save_parameter,1),1);  %insert a blank column (the numbers of rows inserted depend on the numbers of rows in save_parameter)
	temp_space2=nan(size(save_parameter,1),2);  %insert two blank columns (the numbers of rows inserted depend on the numbers of rows in save_parameter)

				 
	save_matrix=[save_parameter, temp_space,...
				 temp_space,temp_space2,...	
				 save_flow];	
				 
	st='D1';
	a=location_index+4;
	st_location=strrep(st, '1', num2str(a));  %replace "1" with "a"						
	xlswrite(file_name, save_matrix, 'data',st_location);
	
	temp_name={'interaction',...
			   'direct ctrl',...
			   'indirect ctrl',...					
			   'source',...
			   'sink' ,...
			   'max flow',...
			   'max of flow',...
			   'path flow',...
			   'path'};							 
   temp_name_location={'D1','E1','F1','H1','I1','K1','L1','M1','O1'};	
   for ee=1:9
		a=location_index+3;
		st_location=strrep(temp_name_location(ee), '1', num2str(a));
		xlswrite(file_name, temp_name(ee), 'data',char(st_location));
	end
	
	%--- write "sources and sinks" data to the Excel file ---%
	st='H1';
	a=location_index+4;
	st_location=strrep(st, '1', num2str(a));
	xlswrite(file_name, name_source_sink, 'data',st_location);
	
	
	%--- write "pathways" data to the Excel file ---%
	st='O1';
	a=location_index+4;
	st_location=strrep(st, '1', num2str(a));
	xlswrite(file_name, name_save_path, 'data',st_location);
	
	location_index=4+location_index+size(name_save_path,1);
	save_location_index=location_index;

end
