# Supplementary material for: Systems biology approach reveals a link between mTORC1 and G2/M DNA damage checkpoint recovery
Source: Nat Commun. 2018 Sep 28;9:3982. doi: 10.1038/s41467-018-05639-x (PMC6162282; doi:10.1038/s41467-018-05639-x)
Supplement: Supplementary file 10 — Supplementary Software 1 [file 41467_2018_5639_MOESM10_ESM.zip › save_data_build.m]

function [save_parameter,name_source_sink,save_flow,name_save_path]=save_data_build(parameter,source_sink,other_flow,path_flow,path,protein_information)				
	
	source_sink_array=[];
	save_path=[];
	save_parameter=[];
	save_flow=[];
	for i=1:size(path_flow,1)

		source_sink_array=[source_sink_array;source_sink(1) source_sink(2)];  %source_sink=[source_start,sink_end], source_sink(1)=source_start, source_sink(2)=sink_end, from main.m		
		save_parameter=[save_parameter;parameter(1),parameter(2),parameter(3)];  %parameter=[interaction_index,direct_ctrl_index,indirect_ctrl_index], from main.m
		
		%--- save the pathway ---%
		if(size(save_path,2)>size(path,2))
			save_path=[save_path ; path(i,:) zeros(1,size(save_path,2)-size(path,2))];
		else
			save_path=[save_path zeros(size(save_path,1),size(path,2)-size(save_path,2)) ; path(i,:)];
		end			
		
		save_flow=[save_flow;other_flow(1),other_flow(2),path_flow(i)];  %other_flow=[max_flow,max_of_flow], from main.m
		
		%------- convert numbers to names of the proteins (pathways, the source, and the sink)-------%
		%for pathways
		for k=1:size(save_path,2)
			index=save_path(size(save_path,1),k);
			if(index==0)

			else
				name_save_path(size(save_path,1),k)=protein_information(index);
			end
		end							
		
		%for the source and the sink
		name_source_sink(size(source_sink_array,1),1)=protein_information(source_sink_array(size(source_sink_array,1),1));
		name_source_sink(size(source_sink_array,1),2)=protein_information(source_sink_array(size(source_sink_array,1),2));
		
				
	end
		
end				
