# Supplementary material for: Systems biology approach reveals a link between mTORC1 and G2/M DNA damage checkpoint recovery
Source: Nat Commun. 2018 Sep 28;9:3982. doi: 10.1038/s41467-018-05639-x (PMC6162282; doi:10.1038/s41467-018-05639-x)
Supplement: Supplementary file 10 — Supplementary Software 1 [file 41467_2018_5639_MOESM10_ESM.zip › RPPA.R]

# Time series
normLog = read.csv("Y:/R/norm_log2_ftest.csv")
normLinear = read.csv("Y:/R/norm_linear_ftest.csv")

fitLinear <- function(x){
    x1 = data.frame(x[,1],x[,2]/x[,2],x[,3]/x[,2],x[,4]/x[,2],x[,5]/x[,2],x[,6]/x[,2],x[,7]/x[,2],x[,8]/x[,8],x[,9]/x[,8],x[,10]/x[,8],x[,11]/x[,8],x[,12]/x[,8],x[,13]/x[,8]) # transform the raw data to percentage of time point 1
    lm_ext <- function(y){
        lm_out = lm(as.numeric(y[2:7])~as.numeric(y[8:13]))
        p.val_ftest = pf(summary(lm_out)$fstatistic[1L], summary(lm_out)$fstatistic[2L], summary(lm_out)$fstatistic[3L],lower.tail = FALSE)
        slope = lm_out$coefficients[2]
        return(c(slope,p.val_ftest))
    }
    p.val_ftest = matrix(apply(x1,1,lm_ext),ncol=2,byrow=T)
    colnames(p.val_ftest)=c("slope","p.val")
    FDR_ftest = p.adjust(p.val_ftest[,"p.val"],method="fdr")
    R = apply(x1,1,function(y) cor.test(as.numeric(y[2:7]),as.numeric(y[8:13]))$estimate)
    return(data.frame(p.val_ftest,FDR_ftest,R))
}

normLog_fit = fitLinear(normLog)
normLinear_fit = fitLinear(normLinear)

normLog1 = cbind(normLog,normLog_fit)
# length(which(normLog_fit$p.val_ftest<0.05))
# [1] 0
# length(which(normLog_fit$FDR_ftest<0.1))
# [1] 39
# length(which(normLog_fit$FDR_ftest<0.2))
# [1] 75
normLinear1 = cbind(normLinear,normLinear_fit)
# length(which(normLinear_fit$p.val_ftest<0.05))
# [1] 0
# length(which(normLinear_fit$FDR_ftest<0.1))
# [1] 41
# length(which(normLinear_fit$FDR_ftest<0.2))
# [1] 78

write.csv(normLog1,"Y:/R/norm_log2_ftest.csv")
write.csv(normLinear1,"Y:/R/norm_linear_ftest.csv")
